# Supplementary material for: Indolent primary cutaneous B-cell lymphomas resemble persistent antigen reactions without signs of dedifferentiation
Source: Nat Commun. 2026 Feb 4;17:2366. doi: 10.1038/s41467-026-69210-9 (PMC12979821; doi:10.1038/s41467-026-69210-9)
Supplement: Supplementary file 3 — Supplementary Data 1 [file 41467_2026_69210_MOESM3_ESM.xlsx]

## Sheet: aberrant B markers
Gene

## Sheet: DZ GC markers
Gene

## Sheet: LZ GC markers
Gene

## Sheet: naive B markers
Gene

## Sheet: Plasma markers
Gene

## Sheet: mem B markers
Gene

## Sheet: stressed B markers
Gene
