# Supplementary material for: Indolent primary cutaneous B-cell lymphomas resemble persistent antigen reactions without signs of dedifferentiation
Source: Nat Commun. 2026 Feb 4;17:2366. doi: 10.1038/s41467-026-69210-9 (PMC12979821; doi:10.1038/s41467-026-69210-9)
Supplement: Supplementary file 4 — Supplementary Data 2 [file 41467_2026_69210_MOESM4_ESM.xlsx]

## Sheet: BCR_info_summary
Patient_id

## Sheet: patient_117_CDR3_sequences
patient_117_CDR3_AA_sequences_heavy_chain

## Sheet: patient_206_CDR3_sequences
patient_206_CDR3_AA_sequences_heavy_chain

## Sheet: patient_207_CDR3_sequences
patient_207_CDR3_AA_sequences_heavy_chain

## Sheet: patient_198_CDR3_sequences
patient_198_CDR3_AA_sequences_heavy_chain

## Sheet: patient_222_CDR3_sequences
patient_222_CDR3_AA_sequences_heavy_chain

## Sheet: patient_CBL001_CDR3_sequences
patient_CBL001_CDR3_AA_sequences_heavy_chain

## Sheet: patient_CBL002_CDR3_sequences
patient_CBL002_CDR3_AA_sequences_heavy_chain

## Sheet: patient_92_CDR3_sequences
patient_92_CDR3_AA_sequences_heavy_chain

## Sheet: patient_104_CDR3_sequences
patient_104_CDR3_AA_sequences_heavy_chain

[truncated: 9 more sheets: patient_109_CDR3_sequences, patient_110_CDR3_sequences, patient_129_CDR3_sequences, patient_146_CDR3_sequences, patient_172_CDR3_sequences, patient_WB3_CDR3_sequences, JG-CBL-003_CDR3_sequences, JG-CBL-004_CDR3_sequences, JG-CBL-010_CDR3_sequences]
