# Supplementary material for: Indolent primary cutaneous B-cell lymphomas resemble persistent antigen reactions without signs of dedifferentiation
Source: Nat Commun. 2026 Feb 4;17:2366. doi: 10.1038/s41467-026-69210-9 (PMC12979821; doi:10.1038/s41467-026-69210-9)
Supplement: Supplementary file 5 — Supplementary Data 3 [file 41467_2026_69210_MOESM5_ESM.xlsx]

## Sheet: follicular B
p_val

## Sheet: naive B
p_val

## Sheet: naive B (str)
p_val

## Sheet: LZ GC
p_val

## Sheet: DZ GC
p_val

## Sheet: mem B (IgE)
p_val

## Sheet: mem B (IgA)
p_val

## Sheet: mem B (IgG)
p_val

## Sheet: mem B
p_val

## Sheet: PC
p_val

[truncated: 7 more sheets: CD86+ ABC, ABC (IgA), prol B/T, aberrant B 1, aberrant B 2, aberrant B 3, aberrant B 4]
