# Supplementary material for: Indolent primary cutaneous B-cell lymphomas resemble persistent antigen reactions without signs of dedifferentiation
Source: Nat Commun. 2026 Feb 4;17:2366. doi: 10.1038/s41467-026-69210-9 (PMC12979821; doi:10.1038/s41467-026-69210-9)
Supplement: Supplementary file 6 — Supplementary Data 4 [file 41467_2026_69210_MOESM6_ESM.xlsx]

## Sheet: CBCL_DEGs_indolent_vs_other
Gene	p_val	avg_log2FC	pct.1	pct.2	p_val_adj
HSPA1B	0	3.57069	0.235	0.038	0
NR4A1	0	2.4319	0.34	0.092	0
DNAJB1	0	2.27301	0.267	0.096	0
IGHD	0	1.76261	0.214	0.071	0
SKAP1	0	1.65105	0.202	0.062	0
PLPP5	0	1.41514	0.2	0.082	0
FCER2	0	1.38979	0.428	0.197	0
HMCES	0	1.33489	0.219	0.101	0
LY9	0	1.29079	0.351	0.187	0
SLC2A3	0	1.28755	0.474	0.241	0
AC007384.1	0	1.22497	0.254	0.112	0
NR4A2	0	1.12926	0.294	0.143	0
CD55	0	1.1189	0.37	0.211	0
FAM3C	0	1.10173	0.224	0.116	0
LPP	0	1.06631	0.386	0.298	0
HLA-DQB1	0	1.05226	0.806	0.588	0
NFKBID	0	1.03077	0.2	0.101	0
DGKD	0	1.02841	0.259	0.137	0
RASGEF1B	0	1.0155	0.226	0.111	0
ATP5MC1	0	-1.0017	0.16	0.279	0
AC092821.3	0	-1.00229	0.142	0.237	0
PDAP1	0	-1.00249	0.111	0.2	0
PTPN18	0	-1.00357	0.125	0.225	0
SEM1	0	-1.0053	0.215	0.357	0
PLEKHJ1	0	-1.00933	0.117	0.221	0
NDUFS8	0	-1.00951	0.124	0.222	0
ROMO1	0	-1.00963	0.213	0.371	0
JTB	0	-1.00995	0.209	0.348	0
ATP5MD	0	-1.01041	0.188	0.318	0
NEDD8	0	-1.011	0.211	0.359	0
SLC25A6	0	-1.01169	0.529	0.72	0
EIF1AX	0	-1.01364	0.151	0.268	0
GADD45GIP1	0	-1.02049	0.127	0.227	0
VPREB3	0	-1.02528	0.374	0.54	0
SOD1	0	-1.03036	0.262	0.439	0
RNASET2	0	-1.03529	0.259	0.391	0
PRDX2	0	-1.03553	0.12	0.218	0
PRDX5	0	-1.0363	0.24	0.41	0
AC138123.1	0	-1.03655	0.187	0.351	0
MRPL41	0	-1.0378	0.118	0.216	0
CKLF	0	-1.04208	0.122	0.22	0
MIEN1	0	-1.04642	0.121	0.223	0
UBA1	0	-1.04712	0.117	0.208	0
TALDO1	0	-1.04715	0.152	0.275	0
TMEM219	0	-1.05064	0.107	0.207	0
ISCU	0	-1.05157	0.173	0.316	0
MRPL57	0	-1.05292	0.114	0.215	0
IGBP1	0	-1.05317	0.141	0.252	0
SCAND1	0	-1.05623	0.151	0.284	0
MRPS24	0	-1.05748	0.123	0.226	0
NME2	0	-1.06579	0.333	0.546	0
ALOX5AP	0	-1.07196	0.265	0.45	0
ATP5MF	0	-1.07647	0.255	0.432	0
CSTB	0	-1.07834	0.214	0.366	0
UQCRH	0	-1.08204	0.369	0.556	0
COX7A2L	0	-1.09067	0.154	0.287	0
ETV6	0	-1.09108	0.136	0.225	0
NDUFC1	0	-1.09113	0.159	0.287	0
TXNL1	0	-1.09645	0.115	0.211	0
NDUFB1	0	-1.10305	0.123	0.235	0
ATP6V1F	0	-1.10478	0.176	0.327	0
TIMM17B	0	-1.10523	0.118	0.231	0
SPIB	0	-1.10769	0.306	0.429	0
TMEM134	0	-1.11026	0.109	0.217	0
RNF7	0	-1.11788	0.116	0.215	0
ATP5MC2	0	-1.12114	0.533	0.738	0
ALKBH7	0	-1.12573	0.105	0.214	0
TMEM230	0	-1.12779	0.111	0.218	0
COX14	0	-1.13074	0.141	0.266	0
MRPS21	0	-1.13335	0.192	0.325	0
GRN	0	-1.13639	0.174	0.281	0
SIT1	0	-1.13731	0.147	0.268	0
PRR13	0	-1.14106	0.294	0.492	0
POLR2J	0	-1.14309	0.118	0.249	0
RHEX	0	-1.14434	0.146	0.239	0
COPS9	0	-1.14735	0.111	0.224	0
MICOS13	0	-1.15079	0.106	0.216	0
LDHB	0	-1.15181	0.276	0.404	0
NDUFB2	0	-1.16166	0.243	0.453	0
TMA7	0	-1.16433	0.451	0.721	0
UFC1	0	-1.16562	0.144	0.262	0
CD82	0	-1.17565	0.204	0.351	0
PVT1	0	-1.17801	0.142	0.292	0
BRK1	0	-1.17983	0.276	0.516	0
VIM	0	-1.18263	0.279	0.446	0
PEBP1	0	-1.18394	0.26	0.449	0
FUT8	0	-1.18706	0.125	0.244	0
PPA1	0	-1.18749	0.112	0.208	0
ZNHIT1	0	-1.1956	0.1	0.208	0
ATP5ME	0	-1.19924	0.166	0.315	0
TMED2	0	-1.20231	0.106	0.221	0
MZT2A	0	-1.20317	0.114	0.226	0
MRPS6	0	-1.20599	0.139	0.291	0
KRT10	0	-1.21308	0.145	0.297	0
IGKC	0	-1.21455	0.26	0.404	0
CD27	0	-1.21753	0.159	0.325	0
ITPR2	0	-1.21975	0.188	0.336	0
GTF3A	0	-1.22935	0.14	0.278	0
JCHAIN	0	-1.23264	0.155	0.339	0
NDUFA1	0	-1.2489	0.23	0.422	0
AP3S1	0	-1.26274	0.103	0.223	0
BAX	0	-1.26805	0.182	0.321	0
EIF2S3	0	-1.28033	0.204	0.375	0
TRANK1	0	-1.2898	0.133	0.26	0
AIM2	0	-1.29017	0.146	0.309	0
SMARCB1	0	-1.31411	0.222	0.452	0
SEC61G	0	-1.33098	0.17	0.352	0
AP2S1	0	-1.33979	0.113	0.214	0
UQCR11	0	-1.34811	0.287	0.531	0
AC004687.1	0	-1.34931	0.173	0.342	0
SMIM14	0	-1.36134	0.365	0.58	0
VOPP1	0	-1.37096	0.228	0.433	0
HCST	0	-1.37109	0.107	0.211	0
NAA10	0	-1.38622	0.093	0.22	0
QRSL1	0	-1.40528	0.141	0.307	0
SNRPN	0	-1.43318	0.088	0.219	0
CBLB	0	-1.49008	0.148	0.312	0
CD24	0	-1.49089	0.212	0.453	0
HLA-DQA2	0	-1.51073	0.111	0.214	0
GRHPR	0	-1.52962	0.157	0.3	0
NDUFA3	0	-1.53501	0.137	0.293	0
ABHD14B	0	-1.56406	0.104	0.262	0
TCF4	0	-1.61738	0.284	0.528	0
FCRL2	0	-1.644	0.105	0.283	0
OSBPL10	0	-1.66111	0.196	0.443	0
TXNRD1	0	-1.68204	0.106	0.301	0
AL592429.2	0	-1.6952	0.086	0.245	0
RGS1	0	-1.84607	0.092	0.264	0
CCDC50	0	-1.89008	0.102	0.256	0
BCL2	0	-1.93632	0.228	0.535	0
PCBP2	0	-2.01905	0.313	0.664	0
RGCC	0	-2.0658	0.059	0.22	0
DDT	0	-2.07789	0.072	0.25	0
RASSF6	0	-2.25722	0.053	0.213	0
IGHM	0	-2.39221	0.29	0.529	0
CLECL1	0	-2.41773	0.061	0.224	0
IGHE	0	-2.43874	0.074	0.236	0
TNFRSF13B	0	-2.69633	0.047	0.21	0
MIR3681HG	0	-2.90984	0.046	0.228	0
CORO1B	0	-2.91644	0.074	0.418	0
EML6	0	-2.95501	0.048	0.258	0
CD1C	0	-3.15597	0.036	0.208	0
GAREM1	0	-5.42404	0.014	0.372	0

## Sheet: CBCL_DEGs_topclone_CUT_vs_SYS
p_val	avg_log2FC	pct.1	pct.2	p_val_adj	Genes
2.14605e-16	5.42665	0.944	0.88	8.64258e-12	HSPA1B
1.90005e-09	4.69693	0.833	0.92	7.65188e-05	IGHG4
5.63859e-09	4.21325	0.556	0.2	0.000227077	NCAM2
3.14275e-15	3.47939	1	0.8	1.26565e-10	MAP3K20-AS1
4.21031e-09	3.19507	0.833	0.56	0.000169558	FAM184A
2.75888e-10	3.06983	0.889	0.68	1.11106e-05	FGFR1
6.19911e-15	3.05784	1	0.96	2.49651e-10	DNAJB1
7.63141e-09	2.88276	0.833	0.68	0.000307332	SYTL2
5.05515e-08	2.64277	0.667	0.64	0.00203581	C3orf67
1.8364e-07	2.62375	1	0.8	0.00739555	AC119673.2
4.59803e-11	2.59805	0.944	0.76	1.85172e-06	FAR2
3.01511e-08	2.51084	0.778	0.84	0.00121424	TVP23A
4.76627e-09	2.34378	0.778	0.64	0.000191947	RYR2
2.07636e-07	2.25947	0.556	0.32	0.00836192	IL7R
1.32369e-10	2.18644	0.556	0.44	5.33077e-06	AC068633.1
1.55497e-09	1.98332	1	0.88	6.26218e-05	MIR3142HG
2.07473e-08	1.85251	1	0.92	0.000835535	BCAR3
7.97743e-08	1.69182	1	0.92	0.00321267	SLC41A1
7.019e-09	1.596	1	0.84	0.000282669	SAP30
1.42811e-10	1.50898	1	0.92	5.75128e-06	PITRM1
4.43628e-08	1.48096	1	0.96	0.00178658	PRKCD
1.34376e-09	1.43261	1	0.92	5.41158e-05	ESYT2
4.98254e-12	1.39451	0.944	0.96	2.00657e-07	ZBTB43
1.17988e-10	1.27731	1	1	4.7516e-06	HSP90AA1
8.39252e-08	1.0314	1	1	0.00337984	ERP44
1.8353e-07	-1.02727	0.944	0.96	0.0073911	POLR2M
1.23696e-08	-1.12676	1	0.96	0.000498148	MEAF6
1.39131e-09	-1.42617	0.833	0.92	5.6031e-05	NBPF10
1.49805e-07	-1.43792	0.5	0.8	0.00603294	LARGE2
3.12398e-08	-1.46504	0.889	0.96	0.00125809	SMIM29
1.13e-09	-1.47014	0.944	0.96	4.55073e-05	SHISAL2A
3.01747e-09	-1.63856	1	0.96	0.00012152	DDT
1.07431e-08	-1.66425	0.833	0.96	0.000432645	NBPF20
1.47394e-12	-1.74964	0.722	0.96	5.93584e-08	RBM34
3.52311e-10	-1.87691	1	1	1.41883e-05	PCBP2
2.70005e-10	-1.95253	0.278	0.76	1.08736e-05	CD1D
6.59272e-10	-1.96178	0.944	0.96	2.65502e-05	NBPF14
1.43696e-08	-2.02099	0.889	0.96	0.000578694	MRPL23
9.89853e-08	-2.07892	0.833	0.96	0.00398633	LINC02397
3.84518e-10	-2.64435	0.944	1	1.54853e-05	LINC00926
1.41855e-09	-3.61411	0.5	0.84	5.71278e-05	AL138963.4
7.18057e-12	-3.7159	0.556	0.88	2.89176e-07	CD1C
1.3907e-12	-4.80007	0.889	0.88	5.60063e-08	GAREM1

## Sheet: CBCL_DEGs_topclone_pcMZL_vs_MAL
p_val	avg_log2FC	pct.1	pct.2	p_val_adj	Genes
5.0241e-15	4.98897	1	0.25	2.02331e-10	IGHE
9.62586e-09	3.01782	1	1	0.000387653	ATF5
2.31407e-08	2.82136	1	0.5	0.000931922	HOPX
2.57974e-08	2.67378	1	1	0.00103891	PDE4D
8.74173e-20	2.55889	0.889	0	3.52047e-15	EYA2
4.00207e-26	2.09081	1	0.75	1.61171e-21	IGF2BP3
1.07485e-19	2.06609	0.889	0.25	4.32865e-15	STXBP6
5.57639e-20	2.04165	0.889	1	2.24572e-15	RGS9
1.07367e-14	2.0325	1	0.75	4.32388e-10	MAP3K20-AS1
1.34645e-14	2.01782	1	0.75	5.42244e-10	MIR181A1HG
3.14646e-08	1.91478	1	1	0.00126714	CEP128
3.47936e-09	1.82436	0.889	1	0.000140121	PLTP
1.48552e-07	1.73294	1	1	0.00598249	PARM1
1.89563e-09	1.72294	1	1	7.63407e-05	ADA
1.59064e-08	1.61197	1	1	0.000640583	DEF8
1.82658e-07	1.41326	0.889	0.75	0.00735599	ACOXL
7.13316e-13	1.40799	0.778	0.5	2.87267e-08	DAPK1
7.43893e-08	1.22952	1	1	0.00299581	SLC41A1
2.19617e-10	1.13131	0.889	1	8.84441e-06	CDKN2C
1.21325e-09	1.12463	1	0.75	4.88601e-05	CERNA2
7.61179e-13	1.04116	0.333	0	3.06542e-08	CNTNAP4
1.84187e-17	1.02432	1	0.75	7.41759e-13	FAM241A
1.39836e-07	-1.80387	0.556	1	0.00563147	AC010149.1
1.816e-07	-1.98659	0.889	1	0.00731339	SH2D3C
9.05558e-08	-2.00484	0.889	1	0.00364686	ST3GAL5
1.80526e-07	-2.06508	0.778	1	0.00727015	ZNF860
1.42757e-10	-2.15848	0.111	1	5.74912e-06	AC100793.2
1.37778e-07	-2.1703	0.222	1	0.0055486	AL034397.3
1.45961e-08	-2.26609	0.111	1	0.000587815	TENM4
1.10288e-08	-2.31827	0.111	1	0.000444152	DOK2
2.38232e-09	-2.35388	0.556	1	9.59407e-05	IL18BP
5.05139e-08	-2.3704	1	1	0.0020343	NOTCH2
5.44544e-10	-2.37086	0.667	1	2.19299e-05	SLC14A1
1.41414e-07	-2.40571	0.667	1	0.00569504	AP001636.3
2.15902e-07	-2.46669	0.778	1	0.00869482	ARAP2
5.45918e-10	-2.47732	0.111	1	2.19852e-05	DLGAP1-AS1
2.94342e-09	-2.52249	0.556	1	0.000118538	TMEM273
2.39605e-09	-2.54344	0.778	1	9.64939e-05	GPR65
1.12713e-08	-2.55345	0.889	1	0.000453918	CCDC191
7.63551e-08	-2.565	0.667	1	0.00307497	ADAMTS6
9.09752e-11	-2.78681	0.222	1	3.66375e-06	LINC01725
1.51551e-10	-2.80339	0	1	6.10326e-06	FAM177B
1.24053e-07	-3.00607	0.111	1	0.00499588	UTS2B
1.95014e-16	-3.00712	0.111	1	7.85359e-12	CD1D
8.06748e-18	-3.19059	0.556	1	3.24894e-13	PYHIN1
6.58248e-09	-3.21259	1	1	0.00026509	CCDC50
7.54385e-11	-3.33612	0.667	1	3.03806e-06	PTPRJ
8.84019e-08	-3.34254	1	1	0.00356012	TGFBR2
1.20203e-12	-3.4213	0.111	1	4.84082e-08	GPR25
6.32143e-12	-3.71609	0.444	1	2.54577e-07	IPCEF1
4.44037e-19	-3.72297	0.333	1	1.78823e-14	MPEG1
2.0453e-10	-3.77756	0.667	1	8.23682e-06	TRBC2
8.34761e-17	-3.93554	0.667	1	3.36175e-12	CCR6
3.59935e-09	-4.19352	0.444	1	0.000144953	NAPSA
7.02844e-15	Bt	0.333	1	2.83049e-10	CD1C

## Sheet: CBCL_DEGs_topclone_pcFCL_vs_sFC
p_val	avg_log2FC	pct.1	pct.2	p_val_adj	Genes
1.79416e-18	4.86546	1	0.176	7.22544e-14	NCAM2
7.50065e-11	4.65778	1	0.471	3.02066e-06	CPM
1.46952e-11	3.95598	1	0.824	5.91806e-07	MYRIP
3.38994e-08	3.63667	1	0.882	0.0013652	HSPA1B
5.28675e-16	3.53613	1	0.824	2.12908e-11	TVP23A
1.18485e-15	3.50297	1	0.059	4.77165e-11	LINC01501
1.68926e-11	3.40938	1	0.647	6.80298e-07	C3orf67
1.4624e-07	3.28369	1	0.882	0.00588939	GALNT14
1.89208e-12	3.23518	1	0.882	7.6198e-08	AL627171.2
6.3363e-08	3.08339	0.6	0.471	0.00255176	SCN7A
8.79126e-08	3.08174	0.6	0.412	0.00354042	LINC00334
3.07935e-09	3.04853	1	0	0.000124012	TUSC1
9.84502e-09	3.04776	1	0.824	0.000396478	ALYREF
6.41274e-15	3.02655	1	0.941	2.58254e-10	SIAH2
7.43145e-09	2.96559	1	0.882	0.000299279	RMRP
5.95929e-09	2.93341	1	0.647	0.000239992	UQCRHL
7.27246e-15	2.71791	1	0.235	2.92877e-10	C19orf81
5.41466e-08	2.66468	1	0.882	0.00218059	BCL3
3.6242e-09	2.62077	1	0.412	0.000145954	TMEM238
1.08492e-09	2.55653	1	0.765	4.36918e-05	SAP30
8.71908e-09	2.50715	1	0.882	0.000351135	PDXP
2.46054e-12	2.4865	1	0.941	9.90908e-08	UBE2M
3.05821e-14	2.46596	1	0.882	1.2316e-09	CSF2RB
9.17611e-11	2.45095	1	0.941	3.6954e-06	PRKCD
1.17471e-10	2.41714	1	0.882	4.7308e-06	RCOR1
2.00121e-09	2.35	1	0.882	8.05929e-05	MAP2K2
1.16921e-09	2.32914	1	0.882	4.70863e-05	RAP2A
7.82368e-11	2.32803	1	0.882	3.15075e-06	CDC34
4.75189e-08	2.28233	1	0.882	0.00191368	FAM3C
3.66969e-08	2.22401	1	0.882	0.00147786	SLC25A42
1.16722e-10	2.21589	1	0.941	4.70063e-06	BRI3BP
5.69324e-08	2.17761	1	0.882	0.00229278	CTU1
1.57447e-10	2.14231	1	0.882	6.34069e-06	TMEM161A
4.24436e-08	2.05919	1	0.882	0.00170929	DMWD
1.38277e-08	2.04988	1	0.882	0.000556868	RHOQ
8.69791e-10	2.03048	1	0.882	3.50282e-05	SPINDOC
3.25221e-13	2.02951	1	0.941	1.30973e-08	ZBTB43
1.778e-07	2.01046	1	0.882	0.00716036	MOB2
4.75021e-11	1.97213	1	1	1.91301e-06	GNAS
1.36308e-07	1.96562	1	0.882	0.00548939	AL049869.3
1.63471e-07	1.94403	1	0.882	0.0065833	GSK3A
8.1787e-08	1.90653	1	0.941	0.00329373	ALCAM
4.30816e-08	1.89282	1	0.941	0.00173498	ROCK2
2.48791e-12	1.85827	1	0.941	1.00193e-07	FAM76B
6.50853e-09	1.8382	1	0.882	0.000262112	TBC1D10B
1.5597e-08	1.81082	1	0.941	0.000628121	AMFR
8.22348e-09	1.80437	1	0.941	0.000331176	SRF
9.44955e-11	1.79235	1	1	3.80552e-06	ERP44
1.96438e-09	1.78728	1	0.941	7.91097e-05	UBQLN1
9.89394e-10	1.77736	1	0.882	3.98449e-05	TSC1
8.27077e-11	1.69659	1	0.941	3.3308e-06	TRIM28
5.52605e-08	1.67406	1	0.882	0.00222545	ZNF267
2.01677e-07	1.67068	1	0.941	0.00812194	MKNK2
1.89854e-07	1.65808	1	1	0.00764578	TASOR2
1.46681e-10	1.57141	1	0.941	5.90712e-06	UPF1
4.12793e-09	1.53523	1	1	0.00016624	FERMT3
9.54369e-08	1.48383	1	0.882	0.00384343	EIF4ENIF1
2.43563e-07	1.44404	1	0.941	0.00980878	LBR
4.98949e-08	1.42274	1	1	0.00200937	OGG1
1.63633e-07	1.42109	1	0.941	0.00658982	MTMR14
2.18623e-08	1.40745	1	0.941	0.000880439	SUN2
1.0962e-07	1.35807	1	0.941	0.00441463	UBE2R2
1.59096e-11	1.33883	1	0.941	6.40713e-07	SOCS4
7.8197e-08	1.29085	1	0.941	0.00314915	PTP4A2
5.15512e-09	1.28817	1	1	0.000207607	TERF2IP
9.98376e-08	1.18051	1	0.941	0.00402066	UBR7
9.99296e-09	1.16691	1	0.941	0.000402436	CLTC
6.79283e-08	1.11943	1	1	0.00273561	UGGT1
5.1296e-12	-1.15573	1	0.882	2.06579e-07	PTPMT1
2.92891e-08	-1.33439	0.2	0.706	0.00117953	GLRA3
1.43294e-11	-1.34862	0.8	0.941	5.77075e-07	AL137857.1
1.85967e-10	-1.52299	1	0.941	7.48927e-06	CHPT1
4.09347e-08	-1.58042	1	1	0.00164852	TXNRD1
1.80401e-07	-1.59508	1	1	0.00726512	FIS1
7.27471e-12	-1.60895	1	0.941	2.92967e-07	SNHG3
2.78864e-14	-1.67549	1	0.882	1.12304e-09	NBPF26
1.48345e-09	-1.73661	1	0.941	5.97415e-05	SNRPN
5.33085e-12	-1.77068	1	0.941	2.14684e-07	MRPL23
3.32314e-11	-1.93	1	0.941	1.33829e-06	DDT
1.8101e-07	-1.95265	1	1	0.00728962	CORO1B
1.56689e-07	-2.13684	1	0.941	0.00631018	CHST11
1.49263e-07	-2.74165	1	0.882	0.00601113	TNS3
5.3014e-21	-2.77364	1	1	2.13498e-16	PCBP2
2.41945e-09	-3.06217	1	0.941	9.74363e-05	AC138123.1
9.05809e-58	-4.98274	1	1	3.64788e-53	GAREM1

## Sheet: CBCL_DEGs_topclone_pcDLBCLLT_vs
p_val	avg_log2FC	pct.1	pct.2	p_val_adj	Genes
9.1344e-43	6.93562	1	0	3.67861e-38	AC004448.2
1.03927e-45	5.91304	1	0.75	4.18537e-41	FP236383.3
1.70817e-20	4.19887	1	0.5	6.87914e-16	AC138123.1
8.27007e-30	4.07888	1	0.75	3.33052e-25	RBFOX2
2.96416e-24	4.00251	1	1	1.19373e-19	APOO
4.24864e-12	3.91057	1	1	1.71101e-07	BACH2
5.44864e-12	3.10883	1	1	2.19428e-07	KCNQ5
2.4605e-08	2.86204	1	1	0.000990891	CDK14
5.03032e-08	2.77459	1	0	0.00202581	WNT5B
3.61619e-09	2.73249	1	1	0.000145631	OSBPL10
3.35419e-12	2.71764	1	1	1.3508e-07	ARL15
2.03897e-17	2.71366	1	1	8.21136e-13	LPP
7.40285e-12	2.53937	1	1	2.98127e-07	DLEU2
2.09182e-18	2.48044	1	1	8.42419e-14	SIK3
6.87071e-09	2.42071	1	1	0.000276697	RASA3
8.22303e-09	2.39377	1	1	0.000331158	GMDS
1.07745e-14	2.34644	1	1	4.3391e-10	MYO9A
4.26386e-15	2.32281	1	1	1.71714e-10	FBXL17
1.57266e-11	2.3077	1	1	6.33341e-07	PAN3
3.49051e-13	2.28165	1	0.5	1.4057e-08	LINC01619
5.97695e-15	2.25724	1	1	2.40704e-10	PLCL2
1.00542e-11	2.19574	1	1	4.04904e-07	ATP9B
5.40409e-11	2.19322	1	1	2.17633e-06	MED13L
7.38313e-08	2.19065	1	1	0.00297333	BMPR2
8.7296e-09	2.14005	1	0.5	0.000351558	AC020584.1
4.31241e-08	2.1144	1	1	0.0017367	WWOX
4.58592e-26	2.10091	1	0	1.84684e-21	THSD4-AS1
1.08188e-07	2.08124	1	1	0.00435694	VPS13B
7.64623e-14	2.07912	1	0.75	3.07929e-09	PLEKHA7
1.03917e-28	2.07543	1	0.5	4.18495e-24	AC105052.4
8.28377e-12	2.07133	1	0.75	3.33604e-07	PDE3B
2.92664e-13	2.0647	1	0.75	1.17862e-08	AC027097.2
2.35371e-11	2.04873	1	1	9.47886e-07	MYO1D
4.82802e-08	2.04872	1	1	0.00194434	RUNX1
1.76411e-14	2.03353	1	0.75	7.10441e-10	CACNB2
6.36203e-09	2.02166	1	1	0.000256211	STAG1
4.09492e-12	2.0172	1	1	1.6491e-07	CCDC91
1.39799e-07	2.00548	1	1	0.00563	DENND4A
2.44977e-16	2.00526	1	0	9.86572e-12	AL589693.1
6.79553e-17	1.97438	1	1	2.7367e-12	ZHX2
3.20043e-15	1.95446	1	0.75	1.28888e-10	PTCHD1-AS
2.03734e-15	1.9489	1	0.25	8.20479e-11	AC105402.3
3.28915e-08	1.94778	1	1	0.00132461	SULF2
1.11533e-09	1.92943	1	1	4.49164e-05	RFX7
7.78232e-09	1.90991	1	0.75	0.00031341	ABR
5.27122e-13	1.89679	1	1	2.12283e-08	FBXO11
1.1059e-09	1.89477	1	1	4.45368e-05	ARHGAP15
1.02476e-31	1.87171	1	0.5	4.12689e-27	AC010894.3
1.08913e-11	1.82537	1	1	4.38613e-07	CDKAL1
2.47829e-10	1.81387	1	1	9.98056e-06	ZNF407
2.60495e-10	1.813	1	1	1.04907e-05	RAPGEF1
3.84945e-13	1.81005	1	0.75	1.55025e-08	FP671120.4
1.21594e-14	1.78041	1	1	4.89684e-10	HECTD4
5.46482e-10	1.77491	1	1	2.20079e-05	MAP4K4
2.22588e-08	1.74935	1	1	0.000896407	ZCCHC7
1.25941e-14	1.72622	1	1	5.07188e-10	TMEM117
1.12642e-16	1.71945	1	1	4.53631e-12	LINC01004
2.3722e-15	1.70859	1	1	9.55331e-11	SPIDR
2.10716e-07	1.70563	1	1	0.00848595	LRBA
1.14397e-07	1.70141	1	1	0.00460701	KLHL42
2.05072e-07	1.69673	1	1	0.00825866	TRAK1
1.69896e-09	1.66468	1	0.5	6.84206e-05	BACE2
6.55402e-09	1.66226	1	1	0.000263944	FAM172A
1.27474e-31	1.6558	1	0.5	5.13363e-27	AC023424.3
1.14412e-07	1.65107	1	1	0.0046076	RFX3
8.17359e-10	1.62986	1	1	3.29167e-05	INTS6
5.176e-12	1.62615	1	1	2.08448e-07	FTX
3.23634e-08	1.624	1	1	0.00130334	LINC01572
2.42376e-11	1.60881	1	1	9.76096e-07	COMMD10
1.35746e-21	1.60358	1	0	5.46677e-17	SLC35F1
1.31482e-08	1.5971	1	1	0.000529504	SSH2
7.94133e-23	1.57963	1	0.5	3.19813e-18	ANGPTL1
1.39317e-07	1.57202	1	0.75	0.00561059	BOLA2
1.3025e-09	1.57035	1	1	5.24544e-05	RAPGEF6
3.21708e-10	1.56998	1	1	1.29558e-05	DIAPH2
7.61404e-20	1.5632	1	0.5	3.06633e-15	AC079142.1
1.13395e-11	1.55311	1	0.25	4.56665e-07	AC096555.1
3.36168e-12	1.54782	1	1	1.35382e-07	SIPA1L3
2.02718e-12	1.54573	1	1	8.16387e-08	PTHLH
2.05897e-12	1.54062	1	0.75	8.29187e-08	LINC01473
4.67004e-09	1.52841	1	1	0.000188072	WDPCP
1.07833e-10	1.51115	1	1	4.34266e-06	ZRANB3
6.02959e-10	1.50956	1	1	2.42824e-05	MON2
5.66922e-10	1.50862	1	1	2.28311e-05	IMMP2L
2.99986e-11	1.49755	1	1	1.2081e-06	SBF2
2.07859e-07	1.47013	1	1	0.0083709	NCOA2
3.79446e-10	1.46449	1	1	1.5281e-05	BTBD9
8.43042e-13	1.46224	1	1	3.3951e-08	ESYT2
9.99063e-08	1.46056	1	1	0.00402343	TCP11L2
4.20737e-08	1.46056	1	1	0.00169439	CLASP1
7.554e-08	1.455	1	1	0.00304215	CCNY
2.28392e-16	1.44824	1	0.25	9.19779e-12	AP000893.2
1.33817e-07	1.44722	1	0.5	0.00538909	AC109492.1
1.85214e-09	1.44672	1	1	7.45892e-05	BRAF
1.09437e-07	1.42705	1	1	0.00440725	WNK1
1.15924e-13	1.42634	1	1	4.66847e-09	AZIN1-AS1
4.12913e-08	1.41533	1	1	0.00166288	RAD51B
2.07407e-11	1.40204	1	1	8.3527e-07	CCDC6
2.73176e-08	1.39243	1	1	0.00110014	MIB1
5.87997e-09	1.38578	1	1	0.000236798	DIP2B
7.75448e-08	1.38307	1	1	0.00312288	ZEB1
2.53532e-09	1.3562	1	1	0.000102102	DENND1A
5.04274e-08	1.34243	1	1	0.00203081	KDM6A
2.34591e-09	1.3393	1	1	9.44743e-05	TRAPPC9
1.28419e-08	1.33685	1	1	0.00051717	CLEC16A
1.99147e-08	1.3291	1	1	0.000802006	STK39
1.45899e-08	1.32414	1	1	0.000587563	MED13
4.27176e-10	1.31639	1	0.75	1.72032e-05	CPB2-AS1
1.65121e-08	1.31284	1	1	0.000664976	RNF38
3.59044e-18	1.31073	1	0	1.44594e-13	AC079793.1
2.39072e-07	1.30442	1	1	0.00962791	ATG7
2.42408e-08	1.29329	1	1	0.000976227	NCOR2
7.20634e-10	1.28516	1	1	2.90214e-05	NT5C2
3.58326e-09	1.27892	1	1	0.000144305	SCMH1
1.38169e-07	1.27788	1	1	0.00556432	ARID2
4.67136e-11	1.27652	1	1	1.88125e-06	DNMBP
8.67555e-08	1.27411	1	1	0.00349382	UBE3C
1.90923e-10	1.26936	1	1	7.68886e-06	COG5
3.7786e-08	1.25559	1	1	0.00152172	CDR2
4.63018e-18	1.24963	1	0.25	1.86467e-13	GAREM1
4.73396e-09	1.24556	1	1	0.000190646	ARIH1
1.32534e-11	1.2448	1	0.75	5.33742e-07	AC011476.3
4.65746e-13	1.2258	1	1	1.87565e-08	NRF1
1.34699e-10	1.19764	1	1	5.42459e-06	GPD2
5.77724e-09	1.19535	1	1	0.000232661	AGO3
2.14872e-13	1.17672	1	1	8.65334e-09	WDR7
4.11733e-09	1.17613	1	0.75	0.000165813	ARHGAP26
4.49304e-08	1.17372	1	1	0.00180944	KIAA1328
4.29855e-08	1.17019	1	1	0.00173111	CDK13
2.15258e-13	1.16604	1	0.75	8.66887e-09	CABLES1
1.36257e-12	1.16157	1	1	5.48735e-08	FANCC
4.70102e-11	1.16072	1	1	1.8932e-06	RLF
7.45675e-10	1.15973	1	0.5	3.00298e-05	AC011997.1
2.82383e-08	1.15463	1	1	0.00113721	FAM168A
1.44731e-11	1.15371	1	0.75	5.82862e-07	SNHG25
1.68648e-07	1.14013	1	0.75	0.0067918	SMURF1
2.57716e-11	1.11324	1	0.75	1.03787e-06	Z94721.1
3.90791e-12	1.11292	1	0.5	1.57379e-07	KLHL29
1.96369e-08	1.09123	1	1	0.000790817	NUFIP2
2.03064e-07	1.08525	1	1	0.00817779	MAPK8
4.6378e-21	1.08276	1	0.75	1.86773e-16	LINC00513
7.72364e-08	1.07973	1	1	0.00311047	TENT4A
1.56666e-07	1.07889	1	1	0.00630925	PCCA
6.44256e-12	1.04273	1	0.75	2.59455e-07	LPAR6
4.39292e-11	1.02941	1	0	1.76912e-06	AL358232.2
1.44331e-09	1.01579	1	1	5.81248e-05	EPG5
5.95433e-09	-1.09667	1	1	0.000239793	NSL1
3.60726e-09	-1.19718	0.75	1	0.000145272	ZNF302
7.05687e-10	-1.24388	1	1	2.84194e-05	COA6
4.67527e-10	-1.32715	0.75	1	1.88283e-05	MTRNR2L8
3.5048e-10	-1.47504	1	1	1.41145e-05	WASHC1
4.52588e-10	-1.52548	0.5	1	1.82266e-05	TRIP6
1.66708e-19	-1.65873	1	1	6.71365e-15	IQCG
4.26988e-14	-1.71434	1	1	1.71957e-09	GRINA
6.21701e-11	-1.77158	0	0.5	2.50372e-06	SSSCA1
3.45892e-12	-1.80839	0	0.5	1.39298e-07	C19orf24
1.93297e-12	-1.99103	0	0.5	7.78448e-08	FAM173A
1.62852e-12	-2.04896	0	0.5	6.55839e-08	KIAA1551
4.23934e-12	-2.09144	0	0.5	1.70727e-07	RAMMET
1.2097e-12	-2.17856	0	0.5	4.87168e-08	SEPT6
2.05403e-12	-2.23412	1	1	8.27199e-08	AC007952.4
8.85909e-13	-2.26765	0	0.5	3.56773e-08	SEPT1
7.6711e-13	-2.37433	0	0.5	3.08931e-08	FAM96A
6.13453e-13	-2.44068	0	0.5	2.4705e-08	C19orf70
5.92075e-13	-2.48689	0	0.5	2.3844e-08	SEPT9
1.51253e-12	-2.65949	0	0.5	6.09127e-08	SEPT2
1.95169e-12	-2.66682	0	0.5	7.85984e-08	FAM96B
5.62164e-13	-3.152	0	0.5	2.26395e-08	MINOS1
7.25083e-14	-3.35618	0	0.5	2.92005e-09	C8orf59
3.71164e-14	-3.54524	0	0.5	1.49475e-09	SEPT7
1.66946e-14	-3.88014	0	0.5	6.72324e-10	IGLL5
7.17409e-09	-4.03368	1	1	0.000288915	NAPSA
6.44614e-08	-5.20423	0.75	1	0.00259599	APOD
3.39483e-35	-6.61235	0.75	1	1.36717e-30	MTRNR2L12
