# Supplementary material for: Indolent primary cutaneous B-cell lymphomas resemble persistent antigen reactions without signs of dedifferentiation
Source: Nat Commun. 2026 Feb 4;17:2366. doi: 10.1038/s41467-026-69210-9 (PMC12979821; doi:10.1038/s41467-026-69210-9)
Supplement: Supplementary file 7 — Supplementary Data 5 [file 41467_2026_69210_MOESM7_ESM.xlsx]

## Sheet: B_to_B
source

## Sheet: B_to_BEC
source

## Sheet: BEC_to_B
source

## Sheet: B_to_FB
source

## Sheet: FB_to_B
source

## Sheet: B_to_SMC
source

## Sheet: SMC_to_B
source

## Sheet: B_to_KRT
source

## Sheet: KRT_to_B
source

## Sheet: B_to_LEC
source

[truncated: 11 more sheets: LEC_to_B, B_to_MEL, MEL_to_B, B_to_DC, DC_to_B, B_to_MAC, MAC_to_B, B_to_pDC, pDC_to_B, B_to_T, T_to_B]
