# Supplementary material for: Indolent primary cutaneous B-cell lymphomas resemble persistent antigen reactions without signs of dedifferentiation
Source: Nat Commun. 2026 Feb 4;17:2366. doi: 10.1038/s41467-026-69210-9 (PMC12979821; doi:10.1038/s41467-026-69210-9)
Supplement: Supplementary file 10 — Source Data [file 41467_2026_69210_MOESM10_ESM.zip]

Archive with 7 entries (7 files):
- Source data - Figure 1e.xlsx
- Source data - Figure 1g.xlsx
- Source data - Figure 1h.xlsx
- Source data - Figure 2.xlsx
- Source data - Figure 2d.xlsx
- Source data - Figure 3.xlsx
- Source data - Figure 4.xlsx
