# Supplementary material for: Indolent primary cutaneous B-cell lymphomas resemble persistent antigen reactions without signs of dedifferentiation
Source: Nat Commun. 2026 Feb 4;17:2366. doi: 10.1038/s41467-026-69210-9 (PMC12979821; doi:10.1038/s41467-026-69210-9)
Supplement: Supplementary file 10 — Source Data [file 41467_2026_69210_MOESM10_ESM.zip › Source data - Figure 1e.xlsx]

## Sheet: Sheet1
disease	sorted_type	n_cells	total_b_cells	subset	rel_cells
rB-LP	aberrant B 3	4	17667	All	0.000226411
rB-LP	aberrant B 2	10	17667	All	0.000566027
rB-LP	aberrant B 1	46	17667	All	0.00260372
rB-LP	Plasma	806	17667	All	0.0456218
rB-LP	mem B	53	17667	All	0.00299994
rB-LP	DZ GC	6375	17667	All	0.360842
rB-LP	LZ GC	5754	17667	All	0.325692
rB-LP	stressed B	182	17667	All	0.0103017
rB-LP	naive B	4437	17667	All	0.251146
pcMZL	aberrant B 3	12	45887	All	0.000261512
pcMZL	aberrant B 2	2	45887	All	4.35853e-05
pcMZL	aberrant B 1	145	45887	All	0.00315994
pcMZL	Plasma	1369	45887	All	0.0298342
pcMZL	mem B	742	45887	All	0.0161702
pcMZL	DZ GC	1208	45887	All	0.0263255
pcMZL	LZ GC	1599	45887	All	0.0348465
pcMZL	stressed B	6251	45887	All	0.136226
pcMZL	naive B	34559	45887	All	0.753133
pcFCL	aberrant B 3	12	38925	All	0.000308285
pcFCL	aberrant B 1	11	38925	All	0.000282595
pcFCL	Plasma	82	38925	All	0.00210662
pcFCL	mem B	23	38925	All	0.00059088
pcFCL	DZ GC	6305	38925	All	0.161978
pcFCL	LZ GC	15456	38925	All	0.397071
pcFCL	stressed B	442	38925	All	0.0113552
pcFCL	naive B	16594	38925	All	0.426307
pcDLBCL-LT	aberrant B 3	2250	6159	All	0.365319
pcDLBCL-LT	aberrant B 2	1159	6159	All	0.18818
pcDLBCL-LT	aberrant B 1	2436	6159	All	0.395519
pcDLBCL-LT	Plasma	27	6159	All	0.00438383
pcDLBCL-LT	mem B	3	6159	All	0.000487092
pcDLBCL-LT	DZ GC	135	6159	All	0.0219191
pcDLBCL-LT	LZ GC	15	6159	All	0.00243546
pcDLBCL-LT	stressed B	1	6159	All	0.000162364
pcDLBCL-LT	naive B	133	6159	All	0.0215944
pcMZL	aberrant B 3	1	1217	Clone	0.000821693
pcMZL	Plasma	775	1217	Clone	0.636812
pcMZL	mem B	154	1217	Clone	0.126541
pcMZL	DZ GC	134	1217	Clone	0.110107
pcMZL	LZ GC	123	1217	Clone	0.101068
pcMZL	stressed B	4	1217	Clone	0.00328677
pcMZL	naive B	26	1217	Clone	0.021364
pcFCL	aberrant B 1	1	4295	Clone	0.000232829
pcFCL	Plasma	21	4295	Clone	0.00488941
pcFCL	mem B	1	4295	Clone	0.000232829
pcFCL	DZ GC	932	4295	Clone	0.216997
pcFCL	LZ GC	3313	4295	Clone	0.771362
pcFCL	stressed B	2	4295	Clone	0.000465658
pcFCL	naive B	25	4295	Clone	0.00582072
pcDLBCL-LT	aberrant B 3	235	2919	Clone	0.080507
pcDLBCL-LT	aberrant B 2	764	2919	Clone	0.261733
pcDLBCL-LT	aberrant B 1	1827	2919	Clone	0.625899
pcDLBCL-LT	Plasma	3	2919	Clone	0.00102775
pcDLBCL-LT	mem B	1	2919	Clone	0.000342583
pcDLBCL-LT	DZ GC	79	2919	Clone	0.0270641
pcDLBCL-LT	LZ GC	2	2919	Clone	0.000685166
pcDLBCL-LT	naive B	8	2919	Clone	0.00274066
