# Supplementary material for: Indolent primary cutaneous B-cell lymphomas resemble persistent antigen reactions without signs of dedifferentiation
Source: Nat Commun. 2026 Feb 4;17:2366. doi: 10.1038/s41467-026-69210-9 (PMC12979821; doi:10.1038/s41467-026-69210-9)
Supplement: Supplementary file 10 — Source Data [file 41467_2026_69210_MOESM10_ESM.zip › Source data - Figure 1g.xlsx]

## Sheet: Sheet1
orig.ident	disease	sorted_type	Pseudotime	Pseudotime_discrete
patient_92	pcMZL	mem B	8.82672	(6.8,10.2]
patient_92	pcMZL	mem B	9.40646	(6.8,10.2]
patient_92	pcMZL	mem B	8.86182	(6.8,10.2]
patient_92	pcMZL	mem B	8.86182	(6.8,10.2]
patient_92	pcMZL	mem B	9.40646	(6.8,10.2]
patient_92	pcMZL	mem B	8.86182	(6.8,10.2]
patient_92	pcMZL	mem B	8.86182	(6.8,10.2]
patient_92	pcMZL	mem B	8.77257	(6.8,10.2]
patient_92	pcMZL	mem B	8.80646	(6.8,10.2]
patient_92	pcMZL	mem B	17.2752	(17,20.4]
patient_92	pcMZL	mem B	8.86182	(6.8,10.2]
patient_92	pcMZL	mem B	17.2752	(17,20.4]
patient_92	pcMZL	Plasma	9.40646	(6.8,10.2]
patient_92	pcMZL	mem B	17.2752	(17,20.4]
patient_92	pcMZL	mem B	8.86182	(6.8,10.2]
patient_92	pcMZL	mem B	8.81808	(6.8,10.2]
patient_92	pcMZL	mem B	8.86182	(6.8,10.2]
patient_92	pcMZL	mem B	16.1826	(13.6,17]
patient_92	pcMZL	mem B	8.86182	(6.8,10.2]
patient_92	pcMZL	mem B	8.86182	(6.8,10.2]
patient_92	pcMZL	mem B	8.86182	(6.8,10.2]
patient_92	pcMZL	mem B	8.7738	(6.8,10.2]
patient_92	pcMZL	mem B	16.9911	(13.6,17]
patient_92	pcMZL	mem B	8.56853	(6.8,10.2]
patient_92	pcMZL	mem B	9.40646	(6.8,10.2]
patient_92	pcMZL	mem B	8.79891	(6.8,10.2]
patient_92	pcMZL	mem B	8.77536	(6.8,10.2]
patient_92	pcMZL	mem B	17.2752	(17,20.4]
patient_92	pcMZL	mem B	9.40646	(6.8,10.2]
patient_92	pcMZL	mem B	8.86182	(6.8,10.2]
patient_92	pcMZL	mem B	8.84904	(6.8,10.2]
patient_92	pcMZL	mem B	8.79226	(6.8,10.2]
patient_92	pcMZL	mem B	9.40646	(6.8,10.2]
patient_92	pcMZL	mem B	9.00766	(6.8,10.2]
patient_92	pcMZL	mem B	9.40646	(6.8,10.2]
patient_92	pcMZL	mem B	9.40646	(6.8,10.2]
patient_92	pcMZL	mem B	8.32701	(6.8,10.2]
patient_92	pcMZL	mem B	8.86182	(6.8,10.2]
patient_92	pcMZL	Plasma	9.40646	(6.8,10.2]
patient_92	pcMZL	mem B	8.79281	(6.8,10.2]
patient_92	pcMZL	mem B	8.86182	(6.8,10.2]
patient_92	pcMZL	mem B	8.56853	(6.8,10.2]
patient_92	pcMZL	mem B	8.86182	(6.8,10.2]
patient_92	pcMZL	mem B	9.40646	(6.8,10.2]
patient_92	pcMZL	stressed B	5.47623	(3.4,6.8]
patient_92	pcMZL	mem B	9.40646	(6.8,10.2]
patient_92	pcMZL	mem B	9.40646	(6.8,10.2]
patient_92	pcMZL	mem B	9.40646	(6.8,10.2]
patient_92	pcMZL	mem B	8.86182	(6.8,10.2]
patient_92	pcMZL	mem B	9.40646	(6.8,10.2]
patient_92	pcMZL	mem B	9.40646	(6.8,10.2]
patient_92	pcMZL	mem B	8.86182	(6.8,10.2]
patient_92	pcMZL	mem B	9.40646	(6.8,10.2]
patient_92	pcMZL	mem B	9.40646	(6.8,10.2]
patient_92	pcMZL	mem B	8.79306	(6.8,10.2]
patient_92	pcMZL	mem B	8.79909	(6.8,10.2]
patient_92	pcMZL	mem B	17.2035	(17,20.4]
patient_92	pcMZL	mem B	8.98393	(6.8,10.2]
patient_92	pcMZL	mem B	8.83239	(6.8,10.2]
patient_92	pcMZL	mem B	8.76986	(6.8,10.2]
patient_92	pcMZL	mem B	9.40646	(6.8,10.2]
patient_92	pcMZL	mem B	9.40646	(6.8,10.2]
patient_92	pcMZL	mem B	8.86182	(6.8,10.2]
patient_92	pcMZL	mem B	17.2752	(17,20.4]
patient_92	pcMZL	mem B	8.82143	(6.8,10.2]
patient_92	pcMZL	mem B	8.82166	(6.8,10.2]
patient_92	pcMZL	naive B	8.74072	(6.8,10.2]
patient_92	pcMZL	mem B	8.77813	(6.8,10.2]
patient_92	pcMZL	mem B	9.40646	(6.8,10.2]
patient_92	pcMZL	mem B	9.40646	(6.8,10.2]
patient_92	pcMZL	stressed B	5.47623	(3.4,6.8]
patient_92	pcMZL	mem B	8.86182	(6.8,10.2]
patient_92	pcMZL	mem B	8.86182	(6.8,10.2]
patient_92	pcMZL	mem B	9.40646	(6.8,10.2]
patient_92	pcMZL	mem B	8.86182	(6.8,10.2]
patient_92	pcMZL	mem B	8.86182	(6.8,10.2]
patient_92	pcMZL	mem B	8.86182	(6.8,10.2]
patient_92	pcMZL	mem B	8.86182	(6.8,10.2]
patient_92	pcMZL	mem B	8.86182	(6.8,10.2]
patient_92	pcMZL	mem B	8.86182	(6.8,10.2]
patient_92	pcMZL	mem B	8.85797	(6.8,10.2]
patient_92	pcMZL	mem B	17.0679	(17,20.4]
patient_92	pcMZL	mem B	8.75061	(6.8,10.2]
patient_92	pcMZL	mem B	9.40646	(6.8,10.2]
patient_92	pcMZL	mem B	8.86182	(6.8,10.2]
patient_92	pcMZL	mem B	17.2752	(17,20.4]
patient_92	pcMZL	stressed B	5.47623	(3.4,6.8]
patient_92	pcMZL	mem B	9.40646	(6.8,10.2]
patient_92	pcMZL	mem B	9.40646	(6.8,10.2]
patient_92	pcMZL	mem B	8.78693	(6.8,10.2]
patient_92	pcMZL	mem B	8.76558	(6.8,10.2]
patient_92	pcMZL	mem B	8.86182	(6.8,10.2]
patient_92	pcMZL	mem B	8.86182	(6.8,10.2]
patient_92	pcMZL	mem B	9.40646	(6.8,10.2]
patient_92	pcMZL	mem B	17.0332	(17,20.4]
patient_92	pcMZL	mem B	9.40646	(6.8,10.2]
patient_92	pcMZL	mem B	8.56853	(6.8,10.2]
patient_92	pcMZL	mem B	17.2752	(17,20.4]
patient_92	pcMZL	mem B	8.86182	(6.8,10.2]
patient_92	pcMZL	mem B	8.86182	(6.8,10.2]
patient_92	pcMZL	mem B	9.40646	(6.8,10.2]
patient_92	pcMZL	mem B	8.86182	(6.8,10.2]
patient_92	pcMZL	mem B	9.40646	(6.8,10.2]
patient_92	pcMZL	mem B	8.86182	(6.8,10.2]
patient_92	pcMZL	mem B	16.9999	(13.6,17]
patient_92	pcMZL	mem B	8.86182	(6.8,10.2]
patient_92	pcMZL	aberrant B 3	24.7104	(23.8,27.2]
patient_92	pcMZL	mem B	8.86182	(6.8,10.2]
patient_92	pcMZL	mem B	8.86182	(6.8,10.2]
patient_92	pcMZL	mem B	8.78911	(6.8,10.2]
patient_92	pcMZL	mem B	8.71567	(6.8,10.2]
patient_92	pcMZL	mem B	9.40646	(6.8,10.2]
patient_92	pcMZL	mem B	9.40646	(6.8,10.2]
patient_92	pcMZL	mem B	8.86182	(6.8,10.2]
patient_92	pcMZL	mem B	8.86182	(6.8,10.2]
patient_92	pcMZL	mem B	9.40646	(6.8,10.2]
patient_92	pcMZL	Plasma	9.40646	(6.8,10.2]
patient_92	pcMZL	mem B	8.32701	(6.8,10.2]
patient_92	pcMZL	mem B	9.40646	(6.8,10.2]
patient_92	pcMZL	mem B	17.1204	(17,20.4]
patient_92	pcMZL	mem B	8.86182	(6.8,10.2]
patient_92	pcMZL	mem B	9.40646	(6.8,10.2]
patient_92	pcMZL	mem B	8.86182	(6.8,10.2]
patient_92	pcMZL	Plasma	9.40646	(6.8,10.2]
patient_92	pcMZL	mem B	8.86182	(6.8,10.2]
patient_92	pcMZL	mem B	9.40646	(6.8,10.2]
patient_92	pcMZL	mem B	17.1672	(17,20.4]
patient_92	pcMZL	mem B	8.86182	(6.8,10.2]
patient_92	pcMZL	mem B	8.86182	(6.8,10.2]
patient_92	pcMZL	mem B	8.86182	(6.8,10.2]
patient_92	pcMZL	mem B	9.40646	(6.8,10.2]
patient_92	pcMZL	mem B	17.175	(17,20.4]
patient_92	pcMZL	mem B	9.40646	(6.8,10.2]
patient_92	pcMZL	mem B	8.86182	(6.8,10.2]
patient_92	pcMZL	mem B	8.86182	(6.8,10.2]
patient_92	pcMZL	mem B	8.85027	(6.8,10.2]
patient_92	pcMZL	mem B	8.65911	(6.8,10.2]
patient_92	pcMZL	mem B	8.86182	(6.8,10.2]
patient_92	pcMZL	mem B	8.82287	(6.8,10.2]
patient_92	pcMZL	mem B	17.2752	(17,20.4]
patient_92	pcMZL	mem B	9.40646	(6.8,10.2]
patient_92	pcMZL	mem B	8.56853	(6.8,10.2]
patient_92	pcMZL	mem B	8.86182	(6.8,10.2]
patient_92	pcMZL	mem B	9.40646	(6.8,10.2]
patient_92	pcMZL	mem B	8.86182	(6.8,10.2]
patient_92	pcMZL	mem B	8.80169	(6.8,10.2]
patient_92	pcMZL	mem B	9.40646	(6.8,10.2]
patient_92	pcMZL	mem B	9.40646	(6.8,10.2]
patient_92	pcMZL	mem B	9.40646	(6.8,10.2]
patient_92	pcMZL	mem B	9.40646	(6.8,10.2]
patient_92	pcMZL	mem B	8.74634	(6.8,10.2]
patient_92	pcMZL	mem B	8.86182	(6.8,10.2]
patient_104	pcMZL	Plasma	4.93072	(3.4,6.8]
patient_104	pcMZL	LZ GC	6.2425	(3.4,6.8]
patient_104	pcMZL	LZ GC	2.03406	(-0.034,3.4]
patient_104	pcMZL	Plasma	29.9294	(27.2,30.6]
patient_104	pcMZL	LZ GC	6.25112	(3.4,6.8]
patient_104	pcMZL	Plasma	29.9295	(27.2,30.6]
patient_104	pcMZL	LZ GC	2.43356	(-0.034,3.4]
patient_104	pcMZL	Plasma	5.33766	(3.4,6.8]
patient_104	pcMZL	mem B	15.9997	(13.6,17]
patient_104	pcMZL	mem B	11.3235	(10.2,13.6]
patient_104	pcMZL	LZ GC	15.3523	(13.6,17]
patient_104	pcMZL	LZ GC	4.45998	(3.4,6.8]
patient_104	pcMZL	DZ GC	15.4406	(13.6,17]
patient_104	pcMZL	Plasma	29.9296	(27.2,30.6]
patient_104	pcMZL	Plasma	29.9294	(27.2,30.6]
patient_104	pcMZL	Plasma	29.9518	(27.2,30.6]
patient_104	pcMZL	Plasma	5.09493	(3.4,6.8]
patient_104	pcMZL	Plasma	29.9713	(27.2,30.6]
patient_104	pcMZL	LZ GC	2.50593	(-0.034,3.4]
patient_104	pcMZL	Plasma	8.81624	(6.8,10.2]
patient_104	pcMZL	Plasma	29.9295	(27.2,30.6]
patient_104	pcMZL	Plasma	29.9296	(27.2,30.6]
patient_104	pcMZL	Plasma	29.9294	(27.2,30.6]
patient_104	pcMZL	Plasma	29.9294	(27.2,30.6]
patient_104	pcMZL	Plasma	4.86899	(3.4,6.8]
patient_104	pcMZL	Plasma	29.9294	(27.2,30.6]
patient_104	pcMZL	DZ GC	16.0371	(13.6,17]
patient_104	pcMZL	Plasma	29.9294	(27.2,30.6]
patient_104	pcMZL	Plasma	29.9294	(27.2,30.6]
patient_104	pcMZL	DZ GC	18.3551	(17,20.4]
patient_104	pcMZL	Plasma	10.609	(10.2,13.6]
patient_104	pcMZL	Plasma	29.9295	(27.2,30.6]
patient_104	pcMZL	Plasma	29.9294	(27.2,30.6]
patient_104	pcMZL	DZ GC	20.4975	(20.4,23.8]
patient_104	pcMZL	Plasma	5.06277	(3.4,6.8]
patient_104	pcMZL	Plasma	29.9294	(27.2,30.6]
patient_104	pcMZL	DZ GC	20.8217	(20.4,23.8]
patient_104	pcMZL	Plasma	5.05863	(3.4,6.8]
patient_104	pcMZL	Plasma	29.9294	(27.2,30.6]
patient_104	pcMZL	Plasma	15.4437	(13.6,17]
patient_104	pcMZL	Plasma	30.1025	(27.2,30.6]
patient_104	pcMZL	Plasma	29.9295	(27.2,30.6]
patient_104	pcMZL	DZ GC	13.5063	(10.2,13.6]
patient_104	pcMZL	Plasma	29.9294	(27.2,30.6]
patient_104	pcMZL	DZ GC	16.0371	(13.6,17]
patient_104	pcMZL	Plasma	11.5643	(10.2,13.6]
patient_104	pcMZL	naive B	9.09233	(6.8,10.2]
patient_104	pcMZL	Plasma	29.9294	(27.2,30.6]
patient_104	pcMZL	Plasma	3.47263	(3.4,6.8]
patient_104	pcMZL	Plasma	29.9294	(27.2,30.6]
patient_104	pcMZL	Plasma	29.9295	(27.2,30.6]
patient_104	pcMZL	Plasma	5.72013	(3.4,6.8]
patient_104	pcMZL	Plasma	11.5643	(10.2,13.6]
patient_104	pcMZL	Plasma	6.05584	(3.4,6.8]
patient_104	pcMZL	Plasma	29.9294	(27.2,30.6]
patient_104	pcMZL	DZ GC	9.80702	(6.8,10.2]
patient_104	pcMZL	DZ GC	21.941	(20.4,23.8]
patient_104	pcMZL	mem B	12.2709	(10.2,13.6]
patient_104	pcMZL	Plasma	29.9294	(27.2,30.6]
patient_104	pcMZL	Plasma	29.9294	(27.2,30.6]
patient_104	pcMZL	Plasma	29.9295	(27.2,30.6]
patient_104	pcMZL	DZ GC	17.4917	(17,20.4]
patient_104	pcMZL	Plasma	29.9294	(27.2,30.6]
patient_104	pcMZL	Plasma	29.9294	(27.2,30.6]
patient_104	pcMZL	mem B	11.3104	(10.2,13.6]
patient_104	pcMZL	Plasma	29.9294	(27.2,30.6]
patient_104	pcMZL	Plasma	3.59406	(3.4,6.8]
patient_104	pcMZL	Plasma	29.9295	(27.2,30.6]
patient_104	pcMZL	Plasma	29.9296	(27.2,30.6]
patient_104	pcMZL	LZ GC	0.132028	(-0.034,3.4]
patient_104	pcMZL	LZ GC	5.8599	(3.4,6.8]
patient_104	pcMZL	LZ GC	1.14075	(-0.034,3.4]
patient_104	pcMZL	Plasma	29.9294	(27.2,30.6]
patient_104	pcMZL	Plasma	6.2425	(3.4,6.8]
patient_104	pcMZL	Plasma	10.061	(6.8,10.2]
patient_104	pcMZL	Plasma	8.9934	(6.8,10.2]
patient_104	pcMZL	LZ GC	2.43356	(-0.034,3.4]
patient_104	pcMZL	Plasma	30.053	(27.2,30.6]
patient_104	pcMZL	DZ GC	15.305	(13.6,17]
patient_104	pcMZL	Plasma	29.9676	(27.2,30.6]
patient_104	pcMZL	Plasma	11.5643	(10.2,13.6]
patient_104	pcMZL	Plasma	10.061	(6.8,10.2]
patient_104	pcMZL	Plasma	6.2425	(3.4,6.8]
patient_104	pcMZL	LZ GC	2.53905	(-0.034,3.4]
patient_104	pcMZL	Plasma	29.9757	(27.2,30.6]
patient_104	pcMZL	Plasma	29.9294	(27.2,30.6]
patient_104	pcMZL	Plasma	11.058	(10.2,13.6]
patient_104	pcMZL	Plasma	3.71364	(3.4,6.8]
patient_104	pcMZL	LZ GC	2.03406	(-0.034,3.4]
patient_104	pcMZL	Plasma	5.33766	(3.4,6.8]
patient_104	pcMZL	Plasma	10.061	(6.8,10.2]
patient_104	pcMZL	Plasma	10.6565	(10.2,13.6]
patient_104	pcMZL	Plasma	11.5643	(10.2,13.6]
patient_104	pcMZL	LZ GC	1.14075	(-0.034,3.4]
patient_104	pcMZL	Plasma	29.9817	(27.2,30.6]
patient_104	pcMZL	LZ GC	1.95948	(-0.034,3.4]
patient_104	pcMZL	DZ GC	15.9925	(13.6,17]
patient_104	pcMZL	Plasma	29.9294	(27.2,30.6]
patient_104	pcMZL	Plasma	29.9294	(27.2,30.6]
patient_104	pcMZL	Plasma	10.061	(6.8,10.2]
patient_104	pcMZL	Plasma	5.25493	(3.4,6.8]
patient_104	pcMZL	DZ GC	21.941	(20.4,23.8]
patient_104	pcMZL	Plasma	29.9294	(27.2,30.6]
patient_104	pcMZL	Plasma	29.9296	(27.2,30.6]
patient_104	pcMZL	LZ GC	2.31715	(-0.034,3.4]
patient_104	pcMZL	DZ GC	17.4917	(17,20.4]
patient_104	pcMZL	Plasma	11.014	(10.2,13.6]
patient_104	pcMZL	LZ GC	7.57732	(6.8,10.2]
patient_104	pcMZL	Plasma	9.95964	(6.8,10.2]
patient_104	pcMZL	Plasma	29.9294	(27.2,30.6]
patient_104	pcMZL	DZ GC	15.9021	(13.6,17]
patient_104	pcMZL	Plasma	29.9294	(27.2,30.6]
patient_104	pcMZL	Plasma	8.89113	(6.8,10.2]
patient_104	pcMZL	naive B	4.78668e-08	(-0.034,3.4]
patient_104	pcMZL	Plasma	5.33766	(3.4,6.8]
patient_104	pcMZL	Plasma	11.3676	(10.2,13.6]
patient_104	pcMZL	naive B	0.236297	(-0.034,3.4]
patient_104	pcMZL	Plasma	30.0092	(27.2,30.6]
patient_104	pcMZL	Plasma	29.9297	(27.2,30.6]
patient_104	pcMZL	LZ GC	1.14075	(-0.034,3.4]
patient_104	pcMZL	Plasma	29.9295	(27.2,30.6]
patient_104	pcMZL	Plasma	29.9296	(27.2,30.6]
patient_104	pcMZL	DZ GC	17.2048	(17,20.4]
patient_104	pcMZL	LZ GC	5.97263	(3.4,6.8]
patient_104	pcMZL	LZ GC	2.03406	(-0.034,3.4]
patient_104	pcMZL	Plasma	29.9294	(27.2,30.6]
patient_104	pcMZL	Plasma	11.1361	(10.2,13.6]
patient_104	pcMZL	Plasma	29.9294	(27.2,30.6]
patient_104	pcMZL	Plasma	5.03816	(3.4,6.8]
patient_104	pcMZL	LZ GC	5.70263	(3.4,6.8]
patient_104	pcMZL	LZ GC	2.03406	(-0.034,3.4]
patient_104	pcMZL	Plasma	9.00117	(6.8,10.2]
patient_104	pcMZL	LZ GC	1.58244	(-0.034,3.4]
patient_104	pcMZL	Plasma	6.02885	(3.4,6.8]
patient_104	pcMZL	Plasma	4.66645	(3.4,6.8]
patient_104	pcMZL	Plasma	4.9318	(3.4,6.8]
patient_104	pcMZL	DZ GC	16.0371	(13.6,17]
patient_104	pcMZL	DZ GC	18.3551	(17,20.4]
patient_104	pcMZL	DZ GC	18.0044	(17,20.4]
patient_104	pcMZL	Plasma	29.9294	(27.2,30.6]
patient_104	pcMZL	LZ GC	1.74371	(-0.034,3.4]
patient_104	pcMZL	LZ GC	9.95964	(6.8,10.2]
patient_104	pcMZL	Plasma	29.9294	(27.2,30.6]
patient_104	pcMZL	Plasma	29.9294	(27.2,30.6]
patient_104	pcMZL	DZ GC	15.415	(13.6,17]
patient_104	pcMZL	DZ GC	11.7782	(10.2,13.6]
patient_104	pcMZL	DZ GC	15.7828	(13.6,17]
patient_104	pcMZL	Plasma	29.9294	(27.2,30.6]
patient_104	pcMZL	Plasma	29.9294	(27.2,30.6]
patient_104	pcMZL	Plasma	29.9297	(27.2,30.6]
patient_104	pcMZL	DZ GC	16.3485	(13.6,17]
patient_104	pcMZL	LZ GC	1.14075	(-0.034,3.4]
patient_104	pcMZL	Plasma	4.0096	(3.4,6.8]
patient_104	pcMZL	DZ GC	21.941	(20.4,23.8]
patient_104	pcMZL	DZ GC	17.2389	(17,20.4]
patient_104	pcMZL	mem B	15.5278	(13.6,17]
patient_104	pcMZL	LZ GC	6.08483	(3.4,6.8]
patient_104	pcMZL	DZ GC	16.3485	(13.6,17]
patient_104	pcMZL	Plasma	4.96176	(3.4,6.8]
patient_104	pcMZL	LZ GC	0.882983	(-0.034,3.4]
patient_104	pcMZL	Plasma	4.94093	(3.4,6.8]
patient_104	pcMZL	DZ GC	16.0371	(13.6,17]
patient_104	pcMZL	Plasma	10.6565	(10.2,13.6]
patient_104	pcMZL	LZ GC	6.27887	(3.4,6.8]
patient_104	pcMZL	DZ GC	21.941	(20.4,23.8]
patient_104	pcMZL	Plasma	29.9294	(27.2,30.6]
patient_104	pcMZL	LZ GC	2.03406	(-0.034,3.4]
patient_104	pcMZL	Plasma	10.6565	(10.2,13.6]
patient_104	pcMZL	Plasma	10.4377	(10.2,13.6]
patient_104	pcMZL	Plasma	29.9294	(27.2,30.6]
patient_104	pcMZL	LZ GC	5.99535	(3.4,6.8]
patient_104	pcMZL	DZ GC	21.941	(20.4,23.8]
patient_104	pcMZL	Plasma	29.9299	(27.2,30.6]
patient_104	pcMZL	DZ GC	16.0371	(13.6,17]
patient_104	pcMZL	Plasma	29.9294	(27.2,30.6]
patient_104	pcMZL	LZ GC	2.03406	(-0.034,3.4]
patient_104	pcMZL	mem B	2.03406	(-0.034,3.4]
patient_104	pcMZL	Plasma	10.061	(6.8,10.2]
patient_104	pcMZL	Plasma	29.9295	(27.2,30.6]
patient_104	pcMZL	DZ GC	15.2368	(13.6,17]
patient_104	pcMZL	Plasma	29.9295	(27.2,30.6]
patient_104	pcMZL	Plasma	29.9294	(27.2,30.6]
patient_104	pcMZL	mem B	11.3104	(10.2,13.6]
patient_104	pcMZL	Plasma	29.9294	(27.2,30.6]
patient_104	pcMZL	Plasma	5.77812	(3.4,6.8]
patient_104	pcMZL	Plasma	29.9294	(27.2,30.6]
patient_104	pcMZL	Plasma	30.0843	(27.2,30.6]
patient_104	pcMZL	Plasma	9.0557	(6.8,10.2]
patient_104	pcMZL	Plasma	4.90445	(3.4,6.8]
patient_104	pcMZL	mem B	2.03407	(-0.034,3.4]
patient_104	pcMZL	Plasma	8.8872	(6.8,10.2]
patient_104	pcMZL	LZ GC	0.882983	(-0.034,3.4]
patient_104	pcMZL	Plasma	29.9294	(27.2,30.6]
patient_104	pcMZL	Plasma	29.9294	(27.2,30.6]
patient_104	pcMZL	Plasma	11.5643	(10.2,13.6]
patient_104	pcMZL	LZ GC	1.14075	(-0.034,3.4]
patient_104	pcMZL	Plasma	30.0519	(27.2,30.6]
patient_104	pcMZL	Plasma	8.93431	(6.8,10.2]
patient_104	pcMZL	Plasma	29.9294	(27.2,30.6]
patient_104	pcMZL	DZ GC	21.3177	(20.4,23.8]
patient_104	pcMZL	DZ GC	11.7782	(10.2,13.6]
patient_104	pcMZL	Plasma	29.9389	(27.2,30.6]
patient_104	pcMZL	DZ GC	16.3485	(13.6,17]
patient_104	pcMZL	Plasma	29.9295	(27.2,30.6]
patient_104	pcMZL	DZ GC	16.0371	(13.6,17]
patient_104	pcMZL	Plasma	11.5643	(10.2,13.6]
patient_104	pcMZL	Plasma	11.5643	(10.2,13.6]
patient_104	pcMZL	Plasma	11.4504	(10.2,13.6]
patient_104	pcMZL	DZ GC	14.9253	(13.6,17]
patient_104	pcMZL	DZ GC	21.8516	(20.4,23.8]
patient_104	pcMZL	Plasma	11.3566	(10.2,13.6]
patient_104	pcMZL	DZ GC	15.386	(13.6,17]
patient_104	pcMZL	LZ GC	1.5268	(-0.034,3.4]
patient_104	pcMZL	LZ GC	1.14075	(-0.034,3.4]
patient_104	pcMZL	mem B	15.551	(13.6,17]
patient_104	pcMZL	Plasma	29.9294	(27.2,30.6]
patient_104	pcMZL	DZ GC	16.3924	(13.6,17]
patient_104	pcMZL	DZ GC	10.341	(10.2,13.6]
patient_104	pcMZL	Plasma	11.5643	(10.2,13.6]
patient_104	pcMZL	DZ GC	22.8654	(20.4,23.8]
patient_104	pcMZL	LZ GC	5.99535	(3.4,6.8]
patient_104	pcMZL	DZ GC	12.4006	(10.2,13.6]
patient_104	pcMZL	Plasma	29.9294	(27.2,30.6]
patient_104	pcMZL	Plasma	29.9332	(27.2,30.6]
patient_104	pcMZL	Plasma	4.0096	(3.4,6.8]
patient_104	pcMZL	Plasma	29.9294	(27.2,30.6]
patient_104	pcMZL	LZ GC	1.79832	(-0.034,3.4]
patient_104	pcMZL	Plasma	29.9294	(27.2,30.6]
patient_104	pcMZL	Plasma	29.9294	(27.2,30.6]
patient_104	pcMZL	Plasma	29.9294	(27.2,30.6]
patient_104	pcMZL	DZ GC	10.9492	(10.2,13.6]
patient_109	pcMZL	DZ GC	20.0828	(17,20.4]
patient_109	pcMZL	Plasma	30.3843	(27.2,30.6]
patient_109	pcMZL	DZ GC	18.9811	(17,20.4]
patient_109	pcMZL	DZ GC	19.4846	(17,20.4]
patient_109	pcMZL	naive B	9.40646	(6.8,10.2]
patient_109	pcMZL	LZ GC	2.43356	(-0.034,3.4]
patient_109	pcMZL	LZ GC	0.56805	(-0.034,3.4]
patient_109	pcMZL	naive B	0.076444	(-0.034,3.4]
patient_109	pcMZL	naive B	0.0444694	(-0.034,3.4]
patient_109	pcMZL	LZ GC	0.782677	(-0.034,3.4]
patient_109	pcMZL	LZ GC	0.0327506	(-0.034,3.4]
patient_109	pcMZL	DZ GC	18.9529	(17,20.4]
patient_109	pcMZL	LZ GC	1.39799	(-0.034,3.4]
patient_109	pcMZL	DZ GC	19.0637	(17,20.4]
patient_109	pcMZL	LZ GC	0.377462	(-0.034,3.4]
patient_109	pcMZL	LZ GC	0.0960862	(-0.034,3.4]
patient_109	pcMZL	LZ GC	17.0235	(17,20.4]
patient_109	pcMZL	DZ GC	19.4721	(17,20.4]
patient_109	pcMZL	LZ GC	8.43565	(6.8,10.2]
patient_109	pcMZL	DZ GC	18.4371	(17,20.4]
patient_109	pcMZL	DZ GC	9.85528	(6.8,10.2]
patient_109	pcMZL	DZ GC	11.8315	(10.2,13.6]
patient_109	pcMZL	LZ GC	0.599021	(-0.034,3.4]
patient_109	pcMZL	LZ GC	6.73097	(3.4,6.8]
patient_109	pcMZL	LZ GC	0.507563	(-0.034,3.4]
patient_109	pcMZL	DZ GC	19.0549	(17,20.4]
patient_109	pcMZL	DZ GC	18.9777	(17,20.4]
patient_109	pcMZL	DZ GC	19.0264	(17,20.4]
patient_109	pcMZL	LZ GC	3.6149	(3.4,6.8]
patient_109	pcMZL	DZ GC	17.8549	(17,20.4]
patient_109	pcMZL	LZ GC	2.83714	(-0.034,3.4]
patient_109	pcMZL	LZ GC	1.39799	(-0.034,3.4]
patient_109	pcMZL	DZ GC	18.985	(17,20.4]
patient_109	pcMZL	LZ GC	3.82228	(3.4,6.8]
patient_109	pcMZL	Plasma	30.3843	(27.2,30.6]
patient_109	pcMZL	LZ GC	1.57194	(-0.034,3.4]
patient_109	pcMZL	DZ GC	19.7316	(17,20.4]
patient_109	pcMZL	DZ GC	19.8826	(17,20.4]
patient_109	pcMZL	naive B	0.314319	(-0.034,3.4]
patient_109	pcMZL	LZ GC	17.2124	(17,20.4]
patient_109	pcMZL	LZ GC	6.21454	(3.4,6.8]
patient_109	pcMZL	DZ GC	20.8696	(20.4,23.8]
patient_109	pcMZL	DZ GC	20.5133	(20.4,23.8]
patient_109	pcMZL	Plasma	30.3843	(27.2,30.6]
patient_109	pcMZL	LZ GC	2.26132	(-0.034,3.4]
patient_109	pcMZL	LZ GC	0.452556	(-0.034,3.4]
patient_109	pcMZL	DZ GC	17.2444	(17,20.4]
patient_109	pcMZL	Plasma	30.3843	(27.2,30.6]
patient_109	pcMZL	DZ GC	15.6532	(13.6,17]
patient_109	pcMZL	DZ GC	18.423	(17,20.4]
patient_109	pcMZL	LZ GC	0.438575	(-0.034,3.4]
patient_109	pcMZL	LZ GC	0.0327513	(-0.034,3.4]
patient_109	pcMZL	LZ GC	5.99211	(3.4,6.8]
patient_109	pcMZL	Plasma	30.3843	(27.2,30.6]
patient_109	pcMZL	DZ GC	19.7316	(17,20.4]
patient_109	pcMZL	DZ GC	18.9529	(17,20.4]
patient_109	pcMZL	LZ GC	0.567493	(-0.034,3.4]
patient_109	pcMZL	LZ GC	0.146259	(-0.034,3.4]
patient_109	pcMZL	DZ GC	19.7316	(17,20.4]
patient_109	pcMZL	DZ GC	19.0404	(17,20.4]
patient_109	pcMZL	DZ GC	19.1085	(17,20.4]
patient_109	pcMZL	naive B	9.40646	(6.8,10.2]
patient_109	pcMZL	LZ GC	0.00954823	(-0.034,3.4]
patient_109	pcMZL	Plasma	30.3843	(27.2,30.6]
patient_109	pcMZL	DZ GC	19.1959	(17,20.4]
patient_109	pcMZL	LZ GC	0.790329	(-0.034,3.4]
patient_109	pcMZL	LZ GC	4.71221	(3.4,6.8]
patient_109	pcMZL	LZ GC	0.00954882	(-0.034,3.4]
patient_109	pcMZL	LZ GC	0.0219079	(-0.034,3.4]
patient_109	pcMZL	DZ GC	19.7316	(17,20.4]
patient_109	pcMZL	LZ GC	1.38688	(-0.034,3.4]
patient_109	pcMZL	Plasma	30.3843	(27.2,30.6]
patient_109	pcMZL	DZ GC	19.7621	(17,20.4]
patient_109	pcMZL	LZ GC	6.99302	(6.8,10.2]
patient_109	pcMZL	DZ GC	19.4979	(17,20.4]
patient_109	pcMZL	DZ GC	12.0282	(10.2,13.6]
patient_109	pcMZL	LZ GC	1.78957	(-0.034,3.4]
patient_109	pcMZL	LZ GC	9.14882	(6.8,10.2]
patient_109	pcMZL	LZ GC	0.456853	(-0.034,3.4]
patient_109	pcMZL	DZ GC	19.477	(17,20.4]
patient_109	pcMZL	LZ GC	1.5077	(-0.034,3.4]
patient_109	pcMZL	LZ GC	4.83548	(3.4,6.8]
patient_109	pcMZL	DZ GC	19.4887	(17,20.4]
patient_109	pcMZL	DZ GC	18.5711	(17,20.4]
patient_109	pcMZL	DZ GC	19.0904	(17,20.4]
patient_109	pcMZL	LZ GC	2.4399	(-0.034,3.4]
patient_109	pcMZL	LZ GC	0.498554	(-0.034,3.4]
patient_109	pcMZL	DZ GC	19.9431	(17,20.4]
patient_109	pcMZL	LZ GC	0.507602	(-0.034,3.4]
patient_109	pcMZL	DZ GC	16.2633	(13.6,17]
patient_109	pcMZL	LZ GC	4.25442	(3.4,6.8]
patient_109	pcMZL	LZ GC	0.0189789	(-0.034,3.4]
patient_109	pcMZL	DZ GC	19.4721	(17,20.4]
patient_109	pcMZL	LZ GC	0.0327528	(-0.034,3.4]
patient_109	pcMZL	DZ GC	19.7414	(17,20.4]
patient_109	pcMZL	naive B	1.27446	(-0.034,3.4]
patient_109	pcMZL	DZ GC	17.7674	(17,20.4]
patient_109	pcMZL	DZ GC	18.962	(17,20.4]
patient_109	pcMZL	LZ GC	0.032753	(-0.034,3.4]
patient_109	pcMZL	naive B	0.219631	(-0.034,3.4]
patient_110	pcMZL	Plasma	30.8282	(30.6,34.1]
patient_110	pcMZL	Plasma	30.8282	(30.6,34.1]
patient_110	pcMZL	Plasma	30.1827	(27.2,30.6]
patient_110	pcMZL	Plasma	30.1199	(27.2,30.6]
patient_110	pcMZL	Plasma	30.8093	(30.6,34.1]
patient_110	pcMZL	Plasma	30.8282	(30.6,34.1]
patient_110	pcMZL	Plasma	30.0801	(27.2,30.6]
patient_110	pcMZL	Plasma	30.3865	(27.2,30.6]
patient_110	pcMZL	Plasma	30.8282	(30.6,34.1]
patient_110	pcMZL	Plasma	30.8144	(30.6,34.1]
patient_110	pcMZL	Plasma	31.6391	(30.6,34.1]
patient_110	pcMZL	Plasma	30.7426	(30.6,34.1]
patient_110	pcMZL	Plasma	30.7828	(30.6,34.1]
patient_110	pcMZL	Plasma	31.668	(30.6,34.1]
patient_110	pcMZL	Plasma	30.7606	(30.6,34.1]
patient_110	pcMZL	Plasma	31.614	(30.6,34.1]
patient_110	pcMZL	Plasma	30.8282	(30.6,34.1]
patient_110	pcMZL	Plasma	30.1046	(27.2,30.6]
patient_110	pcMZL	Plasma	30.8282	(30.6,34.1]
patient_110	pcMZL	Plasma	30.7403	(30.6,34.1]
patient_110	pcMZL	Plasma	30.7666	(30.6,34.1]
patient_110	pcMZL	naive B	1.52256	(-0.034,3.4]
patient_110	pcMZL	Plasma	30.7811	(30.6,34.1]
patient_110	pcMZL	Plasma	30.8282	(30.6,34.1]
patient_110	pcMZL	Plasma	30.7865	(30.6,34.1]
patient_110	pcMZL	Plasma	30.7298	(30.6,34.1]
patient_110	pcMZL	Plasma	30.7395	(30.6,34.1]
patient_110	pcMZL	Plasma	31.6601	(30.6,34.1]
patient_110	pcMZL	Plasma	30.7945	(30.6,34.1]
patient_110	pcMZL	Plasma	30.7632	(30.6,34.1]
patient_110	pcMZL	Plasma	30.7994	(30.6,34.1]
patient_110	pcMZL	stressed B	31.5455	(30.6,34.1]
patient_110	pcMZL	Plasma	30.7907	(30.6,34.1]
patient_110	pcMZL	Plasma	30.8043	(30.6,34.1]
patient_110	pcMZL	Plasma	31.6472	(30.6,34.1]
patient_110	pcMZL	Plasma	31.6541	(30.6,34.1]
patient_110	pcMZL	Plasma	31.6679	(30.6,34.1]
patient_110	pcMZL	Plasma	30.8131	(30.6,34.1]
patient_110	pcMZL	Plasma	30.8208	(30.6,34.1]
patient_129	pcMZL	LZ GC	9.09475	(6.8,10.2]
patient_129	pcMZL	LZ GC	1.39799	(-0.034,3.4]
patient_129	pcMZL	LZ GC	9.14882	(6.8,10.2]
patient_129	pcMZL	LZ GC	5.34686	(3.4,6.8]
patient_129	pcMZL	LZ GC	8.21114	(6.8,10.2]
patient_129	pcMZL	mem B	11.8343	(10.2,13.6]
patient_129	pcMZL	Plasma	30.162	(27.2,30.6]
patient_129	pcMZL	naive B	1.40062	(-0.034,3.4]
patient_129	pcMZL	LZ GC	8.37627	(6.8,10.2]
patient_129	pcMZL	LZ GC	5.34686	(3.4,6.8]
patient_129	pcMZL	LZ GC	4.96176	(3.4,6.8]
patient_129	pcMZL	LZ GC	1.27446	(-0.034,3.4]
patient_129	pcMZL	naive B	7.9541	(6.8,10.2]
patient_129	pcMZL	naive B	9.45107	(6.8,10.2]
patient_129	pcMZL	LZ GC	7.86492	(6.8,10.2]
patient_129	pcMZL	DZ GC	16.0371	(13.6,17]
patient_129	pcMZL	DZ GC	21.0781	(20.4,23.8]
patient_129	pcMZL	LZ GC	6.18873	(3.4,6.8]
patient_129	pcMZL	DZ GC	15.4408	(13.6,17]
patient_129	pcMZL	LZ GC	9.14882	(6.8,10.2]
patient_129	pcMZL	LZ GC	5.8599	(3.4,6.8]
patient_129	pcMZL	DZ GC	16.0371	(13.6,17]
patient_129	pcMZL	LZ GC	2.03407	(-0.034,3.4]
patient_129	pcMZL	LZ GC	7.93075	(6.8,10.2]
patient_129	pcMZL	LZ GC	2.61401	(-0.034,3.4]
patient_129	pcMZL	naive B	9.40646	(6.8,10.2]
patient_129	pcMZL	DZ GC	17.482	(17,20.4]
patient_129	pcMZL	LZ GC	7.57732	(6.8,10.2]
patient_129	pcMZL	naive B	1.27446	(-0.034,3.4]
patient_129	pcMZL	LZ GC	9.82497	(6.8,10.2]
patient_129	pcMZL	LZ GC	17.3461	(17,20.4]
patient_129	pcMZL	LZ GC	6.99302	(6.8,10.2]
patient_129	pcMZL	LZ GC	9.14882	(6.8,10.2]
patient_129	pcMZL	LZ GC	6.21454	(3.4,6.8]
patient_129	pcMZL	DZ GC	17.5203	(17,20.4]
patient_129	pcMZL	DZ GC	10.3279	(10.2,13.6]
patient_129	pcMZL	LZ GC	4.97203	(3.4,6.8]
patient_129	pcMZL	DZ GC	16.0371	(13.6,17]
patient_129	pcMZL	Plasma	29.9631	(27.2,30.6]
patient_146	pcMZL	DZ GC	0.13379	(-0.034,3.4]
patient_146	pcMZL	Plasma	33.1338	(30.6,34.1]
patient_146	pcMZL	Plasma	33.1338	(30.6,34.1]
patient_146	pcMZL	Plasma	33.1338	(30.6,34.1]
patient_146	pcMZL	Plasma	33.1338	(30.6,34.1]
patient_146	pcMZL	Plasma	33.1338	(30.6,34.1]
patient_146	pcMZL	Plasma	33.1338	(30.6,34.1]
patient_146	pcMZL	Plasma	33.1338	(30.6,34.1]
patient_146	pcMZL	Plasma	33.1338	(30.6,34.1]
patient_146	pcMZL	Plasma	33.1338	(30.6,34.1]
patient_146	pcMZL	Plasma	33.1338	(30.6,34.1]
patient_146	pcMZL	Plasma	33.1338	(30.6,34.1]
patient_146	pcMZL	Plasma	33.1338	(30.6,34.1]
patient_146	pcMZL	Plasma	33.1338	(30.6,34.1]
patient_146	pcMZL	naive B	0.317156	(-0.034,3.4]
patient_146	pcMZL	Plasma	33.1338	(30.6,34.1]
patient_146	pcMZL	Plasma	33.1338	(30.6,34.1]
patient_146	pcMZL	Plasma	33.1338	(30.6,34.1]
patient_146	pcMZL	Plasma	33.1338	(30.6,34.1]
patient_146	pcMZL	Plasma	33.1338	(30.6,34.1]
patient_146	pcMZL	Plasma	33.1338	(30.6,34.1]
patient_146	pcMZL	Plasma	33.1338	(30.6,34.1]
patient_146	pcMZL	Plasma	33.1338	(30.6,34.1]
patient_146	pcMZL	Plasma	33.1338	(30.6,34.1]
patient_146	pcMZL	Plasma	33.1338	(30.6,34.1]
patient_146	pcMZL	naive B	0.0751504	(-0.034,3.4]
patient_146	pcMZL	Plasma	33.1338	(30.6,34.1]
patient_146	pcMZL	Plasma	33.1338	(30.6,34.1]
patient_146	pcMZL	Plasma	33.1338	(30.6,34.1]
patient_146	pcMZL	Plasma	33.1338	(30.6,34.1]
patient_146	pcMZL	Plasma	33.1338	(30.6,34.1]
patient_146	pcMZL	Plasma	30.746	(30.6,34.1]
patient_146	pcMZL	Plasma	33.1338	(30.6,34.1]
patient_146	pcMZL	Plasma	33.1338	(30.6,34.1]
patient_146	pcMZL	Plasma	33.1338	(30.6,34.1]
patient_146	pcMZL	Plasma	33.1338	(30.6,34.1]
patient_146	pcMZL	Plasma	33.1338	(30.6,34.1]
patient_146	pcMZL	Plasma	33.1338	(30.6,34.1]
patient_146	pcMZL	Plasma	33.1338	(30.6,34.1]
patient_146	pcMZL	Plasma	33.1338	(30.6,34.1]
patient_146	pcMZL	Plasma	33.1338	(30.6,34.1]
patient_146	pcMZL	Plasma	33.1338	(30.6,34.1]
patient_146	pcMZL	Plasma	33.1338	(30.6,34.1]
patient_146	pcMZL	Plasma	33.1338	(30.6,34.1]
patient_146	pcMZL	Plasma	33.1338	(30.6,34.1]
patient_146	pcMZL	Plasma	33.1338	(30.6,34.1]
patient_146	pcMZL	Plasma	33.1338	(30.6,34.1]
patient_146	pcMZL	Plasma	32.5033	(30.6,34.1]
patient_146	pcMZL	Plasma	33.1338	(30.6,34.1]
patient_146	pcMZL	Plasma	33.1338	(30.6,34.1]
patient_146	pcMZL	Plasma	33.1338	(30.6,34.1]
patient_146	pcMZL	Plasma	33.1338	(30.6,34.1]
patient_146	pcMZL	Plasma	33.1338	(30.6,34.1]
patient_146	pcMZL	Plasma	33.1338	(30.6,34.1]
patient_146	pcMZL	naive B	0.27504	(-0.034,3.4]
patient_146	pcMZL	Plasma	33.1338	(30.6,34.1]
patient_146	pcMZL	Plasma	33.1338	(30.6,34.1]
patient_146	pcMZL	Plasma	33.1338	(30.6,34.1]
patient_146	pcMZL	Plasma	33.1338	(30.6,34.1]
patient_146	pcMZL	Plasma	33.1338	(30.6,34.1]
patient_146	pcMZL	Plasma	33.1338	(30.6,34.1]
patient_146	pcMZL	Plasma	33.1338	(30.6,34.1]
patient_146	pcMZL	naive B	0.0329313	(-0.034,3.4]
patient_146	pcMZL	Plasma	33.1338	(30.6,34.1]
patient_146	pcMZL	Plasma	33.1338	(30.6,34.1]
patient_146	pcMZL	Plasma	33.1338	(30.6,34.1]
patient_146	pcMZL	Plasma	32.5154	(30.6,34.1]
patient_146	pcMZL	Plasma	33.1338	(30.6,34.1]
patient_146	pcMZL	Plasma	33.1338	(30.6,34.1]
patient_146	pcMZL	Plasma	33.1338	(30.6,34.1]
patient_146	pcMZL	Plasma	32.4956	(30.6,34.1]
patient_146	pcMZL	Plasma	33.1338	(30.6,34.1]
patient_146	pcMZL	Plasma	33.1338	(30.6,34.1]
patient_146	pcMZL	Plasma	33.1338	(30.6,34.1]
patient_146	pcMZL	Plasma	33.1338	(30.6,34.1]
patient_146	pcMZL	Plasma	33.2856	(30.6,34.1]
patient_146	pcMZL	Plasma	33.1338	(30.6,34.1]
patient_146	pcMZL	Plasma	33.1338	(30.6,34.1]
patient_146	pcMZL	Plasma	33.1338	(30.6,34.1]
patient_146	pcMZL	Plasma	33.1338	(30.6,34.1]
patient_146	pcMZL	Plasma	33.1338	(30.6,34.1]
patient_146	pcMZL	Plasma	33.1338	(30.6,34.1]
patient_146	pcMZL	Plasma	33.1338	(30.6,34.1]
patient_146	pcMZL	Plasma	33.1338	(30.6,34.1]
patient_146	pcMZL	Plasma	33.1338	(30.6,34.1]
patient_146	pcMZL	Plasma	33.1338	(30.6,34.1]
patient_146	pcMZL	Plasma	33.1338	(30.6,34.1]
patient_146	pcMZL	Plasma	33.1338	(30.6,34.1]
patient_146	pcMZL	Plasma	33.1338	(30.6,34.1]
patient_146	pcMZL	Plasma	33.1338	(30.6,34.1]
patient_146	pcMZL	Plasma	33.1338	(30.6,34.1]
patient_146	pcMZL	Plasma	33.1338	(30.6,34.1]
patient_146	pcMZL	Plasma	33.1338	(30.6,34.1]
patient_146	pcMZL	Plasma	33.1338	(30.6,34.1]
patient_146	pcMZL	Plasma	33.1338	(30.6,34.1]
patient_146	pcMZL	Plasma	33.1338	(30.6,34.1]
patient_146	pcMZL	Plasma	33.1338	(30.6,34.1]
patient_146	pcMZL	Plasma	33.1338	(30.6,34.1]
patient_146	pcMZL	Plasma	33.1338	(30.6,34.1]
patient_146	pcMZL	Plasma	33.1338	(30.6,34.1]
patient_146	pcMZL	Plasma	33.1338	(30.6,34.1]
patient_146	pcMZL	Plasma	32.1226	(30.6,34.1]
patient_146	pcMZL	Plasma	33.1338	(30.6,34.1]
patient_146	pcMZL	Plasma	33.1338	(30.6,34.1]
patient_146	pcMZL	Plasma	33.1338	(30.6,34.1]
patient_146	pcMZL	Plasma	33.1338	(30.6,34.1]
patient_146	pcMZL	Plasma	33.1338	(30.6,34.1]
patient_146	pcMZL	Plasma	33.1338	(30.6,34.1]
patient_146	pcMZL	LZ GC	1.8429	(-0.034,3.4]
patient_146	pcMZL	Plasma	33.1338	(30.6,34.1]
patient_146	pcMZL	Plasma	33.1338	(30.6,34.1]
patient_146	pcMZL	Plasma	33.1338	(30.6,34.1]
patient_146	pcMZL	Plasma	33.1338	(30.6,34.1]
patient_146	pcMZL	Plasma	33.1338	(30.6,34.1]
patient_146	pcMZL	Plasma	33.1338	(30.6,34.1]
patient_146	pcMZL	Plasma	33.1338	(30.6,34.1]
patient_146	pcMZL	Plasma	33.1338	(30.6,34.1]
patient_146	pcMZL	Plasma	33.1338	(30.6,34.1]
patient_146	pcMZL	naive B	0.09151	(-0.034,3.4]
patient_146	pcMZL	naive B	0.0730343	(-0.034,3.4]
patient_146	pcMZL	Plasma	33.1338	(30.6,34.1]
patient_146	pcMZL	Plasma	33.1338	(30.6,34.1]
patient_146	pcMZL	Plasma	33.1338	(30.6,34.1]
patient_146	pcMZL	Plasma	33.1338	(30.6,34.1]
patient_146	pcMZL	Plasma	33.1338	(30.6,34.1]
patient_146	pcMZL	Plasma	33.1338	(30.6,34.1]
patient_146	pcMZL	Plasma	33.1338	(30.6,34.1]
patient_146	pcMZL	Plasma	33.1338	(30.6,34.1]
patient_146	pcMZL	Plasma	33.1338	(30.6,34.1]
patient_146	pcMZL	Plasma	33.1338	(30.6,34.1]
patient_146	pcMZL	Plasma	33.1338	(30.6,34.1]
patient_146	pcMZL	Plasma	33.1338	(30.6,34.1]
patient_146	pcMZL	Plasma	33.1338	(30.6,34.1]
patient_146	pcMZL	Plasma	33.1338	(30.6,34.1]
patient_146	pcMZL	Plasma	33.1338	(30.6,34.1]
patient_146	pcMZL	Plasma	33.1338	(30.6,34.1]
patient_146	pcMZL	Plasma	33.1338	(30.6,34.1]
patient_146	pcMZL	Plasma	33.1338	(30.6,34.1]
patient_146	pcMZL	Plasma	33.1338	(30.6,34.1]
patient_146	pcMZL	Plasma	33.1338	(30.6,34.1]
patient_146	pcMZL	Plasma	33.1338	(30.6,34.1]
patient_146	pcMZL	Plasma	33.1338	(30.6,34.1]
patient_146	pcMZL	Plasma	33.1338	(30.6,34.1]
patient_146	pcMZL	Plasma	33.1338	(30.6,34.1]
patient_146	pcMZL	LZ GC	0.00955041	(-0.034,3.4]
patient_146	pcMZL	Plasma	33.1338	(30.6,34.1]
patient_146	pcMZL	Plasma	33.1338	(30.6,34.1]
patient_146	pcMZL	Plasma	33.1338	(30.6,34.1]
patient_146	pcMZL	Plasma	33.1338	(30.6,34.1]
patient_146	pcMZL	Plasma	33.1338	(30.6,34.1]
patient_146	pcMZL	Plasma	33.1338	(30.6,34.1]
patient_146	pcMZL	Plasma	33.1338	(30.6,34.1]
patient_146	pcMZL	Plasma	33.1338	(30.6,34.1]
patient_146	pcMZL	Plasma	33.1338	(30.6,34.1]
patient_146	pcMZL	Plasma	33.1338	(30.6,34.1]
patient_146	pcMZL	Plasma	33.1338	(30.6,34.1]
patient_146	pcMZL	Plasma	33.1338	(30.6,34.1]
patient_146	pcMZL	Plasma	33.1338	(30.6,34.1]
patient_146	pcMZL	Plasma	33.1338	(30.6,34.1]
patient_146	pcMZL	Plasma	33.1338	(30.6,34.1]
patient_146	pcMZL	Plasma	33.1338	(30.6,34.1]
patient_146	pcMZL	Plasma	33.1338	(30.6,34.1]
patient_146	pcMZL	Plasma	33.1338	(30.6,34.1]
patient_146	pcMZL	Plasma	33.1338	(30.6,34.1]
patient_146	pcMZL	Plasma	33.1338	(30.6,34.1]
patient_146	pcMZL	Plasma	33.1338	(30.6,34.1]
patient_146	pcMZL	Plasma	33.1338	(30.6,34.1]
patient_146	pcMZL	Plasma	33.1338	(30.6,34.1]
patient_146	pcMZL	Plasma	33.1338	(30.6,34.1]
patient_146	pcMZL	Plasma	33.1338	(30.6,34.1]
patient_146	pcMZL	Plasma	33.1338	(30.6,34.1]
patient_146	pcMZL	Plasma	33.1338	(30.6,34.1]
patient_146	pcMZL	Plasma	33.1338	(30.6,34.1]
patient_146	pcMZL	Plasma	33.1338	(30.6,34.1]
patient_146	pcMZL	Plasma	33.1338	(30.6,34.1]
patient_146	pcMZL	Plasma	32.5196	(30.6,34.1]
patient_146	pcMZL	Plasma	33.1338	(30.6,34.1]
patient_146	pcMZL	Plasma	33.1338	(30.6,34.1]
patient_146	pcMZL	Plasma	33.1338	(30.6,34.1]
patient_146	pcMZL	Plasma	33.1338	(30.6,34.1]
patient_146	pcMZL	Plasma	32.4817	(30.6,34.1]
patient_146	pcMZL	Plasma	33.1338	(30.6,34.1]
patient_146	pcMZL	Plasma	33.1338	(30.6,34.1]
patient_146	pcMZL	Plasma	33.1338	(30.6,34.1]
patient_146	pcMZL	Plasma	33.1338	(30.6,34.1]
patient_146	pcMZL	naive B	0.104924	(-0.034,3.4]
patient_146	pcMZL	Plasma	33.1338	(30.6,34.1]
patient_146	pcMZL	Plasma	33.1338	(30.6,34.1]
patient_146	pcMZL	Plasma	33.1338	(30.6,34.1]
patient_146	pcMZL	Plasma	33.1338	(30.6,34.1]
patient_146	pcMZL	Plasma	33.1338	(30.6,34.1]
patient_146	pcMZL	Plasma	33.1338	(30.6,34.1]
patient_146	pcMZL	Plasma	33.1338	(30.6,34.1]
patient_146	pcMZL	Plasma	33.1338	(30.6,34.1]
patient_146	pcMZL	Plasma	33.1338	(30.6,34.1]
patient_146	pcMZL	Plasma	33.1338	(30.6,34.1]
patient_146	pcMZL	Plasma	33.1338	(30.6,34.1]
patient_146	pcMZL	Plasma	33.1338	(30.6,34.1]
patient_146	pcMZL	Plasma	33.1338	(30.6,34.1]
patient_146	pcMZL	Plasma	33.1338	(30.6,34.1]
patient_146	pcMZL	Plasma	33.1338	(30.6,34.1]
patient_146	pcMZL	Plasma	33.1338	(30.6,34.1]
patient_146	pcMZL	Plasma	33.1338	(30.6,34.1]
patient_146	pcMZL	Plasma	33.1338	(30.6,34.1]
patient_146	pcMZL	Plasma	33.1338	(30.6,34.1]
patient_146	pcMZL	Plasma	33.1338	(30.6,34.1]
patient_146	pcMZL	Plasma	33.1338	(30.6,34.1]
patient_146	pcMZL	Plasma	33.1338	(30.6,34.1]
patient_146	pcMZL	Plasma	33.1338	(30.6,34.1]
patient_146	pcMZL	Plasma	33.1338	(30.6,34.1]
patient_146	pcMZL	Plasma	33.1338	(30.6,34.1]
patient_146	pcMZL	Plasma	33.1338	(30.6,34.1]
patient_146	pcMZL	Plasma	33.1338	(30.6,34.1]
patient_146	pcMZL	Plasma	33.1338	(30.6,34.1]
patient_146	pcMZL	Plasma	33.1338	(30.6,34.1]
patient_146	pcMZL	Plasma	33.1338	(30.6,34.1]
patient_146	pcMZL	Plasma	33.1338	(30.6,34.1]
patient_146	pcMZL	Plasma	33.1338	(30.6,34.1]
patient_146	pcMZL	Plasma	33.1338	(30.6,34.1]
patient_146	pcMZL	Plasma	33.1338	(30.6,34.1]
patient_146	pcMZL	Plasma	33.1338	(30.6,34.1]
patient_146	pcMZL	Plasma	33.1338	(30.6,34.1]
patient_146	pcMZL	Plasma	33.1338	(30.6,34.1]
patient_146	pcMZL	Plasma	33.1338	(30.6,34.1]
patient_146	pcMZL	Plasma	33.1338	(30.6,34.1]
patient_146	pcMZL	Plasma	33.1338	(30.6,34.1]
patient_146	pcMZL	Plasma	33.1338	(30.6,34.1]
patient_146	pcMZL	Plasma	33.1338	(30.6,34.1]
patient_146	pcMZL	Plasma	33.1338	(30.6,34.1]
patient_146	pcMZL	Plasma	33.1338	(30.6,34.1]
patient_146	pcMZL	Plasma	33.1338	(30.6,34.1]
patient_146	pcMZL	Plasma	33.1338	(30.6,34.1]
patient_146	pcMZL	Plasma	33.1338	(30.6,34.1]
patient_146	pcMZL	Plasma	30.746	(30.6,34.1]
patient_146	pcMZL	Plasma	33.1338	(30.6,34.1]
patient_146	pcMZL	Plasma	33.1338	(30.6,34.1]
patient_146	pcMZL	Plasma	33.1338	(30.6,34.1]
patient_146	pcMZL	Plasma	33.1338	(30.6,34.1]
patient_146	pcMZL	Plasma	33.1338	(30.6,34.1]
patient_146	pcMZL	Plasma	33.1338	(30.6,34.1]
patient_146	pcMZL	Plasma	33.1338	(30.6,34.1]
patient_146	pcMZL	Plasma	33.1338	(30.6,34.1]
patient_146	pcMZL	Plasma	32.5251	(30.6,34.1]
patient_146	pcMZL	Plasma	33.1338	(30.6,34.1]
patient_146	pcMZL	Plasma	33.1338	(30.6,34.1]
patient_146	pcMZL	DZ GC	19.0177	(17,20.4]
patient_172	pcMZL	Plasma	34.0148	(30.6,34.1]
patient_172	pcMZL	Plasma	33.544	(30.6,34.1]
patient_172	pcMZL	Plasma	33.3059	(30.6,34.1]
patient_172	pcMZL	Plasma	34.0148	(30.6,34.1]
patient_172	pcMZL	Plasma	33.5378	(30.6,34.1]
patient_172	pcMZL	Plasma	33.3311	(30.6,34.1]
patient_172	pcMZL	Plasma	33.2518	(30.6,34.1]
patient_172	pcMZL	Plasma	33.5237	(30.6,34.1]
patient_172	pcMZL	Plasma	33.8504	(30.6,34.1]
patient_172	pcMZL	Plasma	33.0234	(30.6,34.1]
patient_172	pcMZL	Plasma	33.837	(30.6,34.1]
patient_172	pcMZL	Plasma	34.0148	(30.6,34.1]
patient_172	pcMZL	Plasma	33.412	(30.6,34.1]
patient_172	pcMZL	Plasma	33.2593	(30.6,34.1]
patient_172	pcMZL	Plasma	33.5375	(30.6,34.1]
patient_172	pcMZL	Plasma	33.9672	(30.6,34.1]
patient_172	pcMZL	Plasma	33.9737	(30.6,34.1]
patient_172	pcMZL	Plasma	33.2473	(30.6,34.1]
patient_172	pcMZL	Plasma	33.06	(30.6,34.1]
patient_172	pcMZL	Plasma	33.5129	(30.6,34.1]
patient_172	pcMZL	Plasma	34.0036	(30.6,34.1]
patient_172	pcMZL	Plasma	33.3149	(30.6,34.1]
patient_172	pcMZL	Plasma	33.5203	(30.6,34.1]
patient_172	pcMZL	Plasma	34.0148	(30.6,34.1]
patient_172	pcMZL	Plasma	33.3359	(30.6,34.1]
patient_172	pcMZL	Plasma	33.9745	(30.6,34.1]
patient_172	pcMZL	Plasma	33.5215	(30.6,34.1]
patient_172	pcMZL	Plasma	33.1151	(30.6,34.1]
patient_172	pcMZL	Plasma	34.0148	(30.6,34.1]
patient_172	pcMZL	Plasma	33.2389	(30.6,34.1]
patient_172	pcMZL	Plasma	33.5343	(30.6,34.1]
patient_172	pcMZL	Plasma	34.0094	(30.6,34.1]
patient_172	pcMZL	Plasma	33.262	(30.6,34.1]
patient_172	pcMZL	Plasma	34.0148	(30.6,34.1]
patient_172	pcMZL	Plasma	33.8424	(30.6,34.1]
patient_172	pcMZL	Plasma	34.0012	(30.6,34.1]
patient_172	pcMZL	Plasma	33.3445	(30.6,34.1]
patient_172	pcMZL	Plasma	33.846	(30.6,34.1]
patient_172	pcMZL	Plasma	34.0149	(30.6,34.1]
patient_172	pcMZL	Plasma	33.2892	(30.6,34.1]
patient_172	pcMZL	Plasma	33.2887	(30.6,34.1]
patient_172	pcMZL	Plasma	34.0148	(30.6,34.1]
patient_172	pcMZL	Plasma	33.9666	(30.6,34.1]
patient_172	pcMZL	Plasma	33.8271	(30.6,34.1]
patient_172	pcMZL	Plasma	33.5257	(30.6,34.1]
patient_172	pcMZL	Plasma	33.0791	(30.6,34.1]
patient_172	pcMZL	Plasma	34.0148	(30.6,34.1]
patient_172	pcMZL	Plasma	34.0148	(30.6,34.1]
patient_172	pcMZL	Plasma	33.2804	(30.6,34.1]
patient_172	pcMZL	Plasma	34.0148	(30.6,34.1]
patient_172	pcMZL	Plasma	33.5315	(30.6,34.1]
patient_172	pcMZL	Plasma	34.0165	(30.6,34.1]
patient_172	pcMZL	Plasma	33.5149	(30.6,34.1]
patient_172	pcMZL	Plasma	33.5264	(30.6,34.1]
patient_172	pcMZL	Plasma	33.8381	(30.6,34.1]
patient_172	pcMZL	Plasma	33.2801	(30.6,34.1]
patient_172	pcMZL	Plasma	33.9723	(30.6,34.1]
patient_172	pcMZL	Plasma	33.5189	(30.6,34.1]
patient_172	pcMZL	Plasma	33.0823	(30.6,34.1]
patient_172	pcMZL	Plasma	33.5215	(30.6,34.1]
patient_172	pcMZL	Plasma	33.3331	(30.6,34.1]
patient_172	pcMZL	Plasma	33.8347	(30.6,34.1]
patient_172	pcMZL	Plasma	32.5364	(30.6,34.1]
patient_172	pcMZL	Plasma	34.0148	(30.6,34.1]
patient_172	pcMZL	Plasma	33.8183	(30.6,34.1]
patient_172	pcMZL	Plasma	33.3905	(30.6,34.1]
patient_172	pcMZL	Plasma	33.0691	(30.6,34.1]
patient_172	pcMZL	Plasma	33.9912	(30.6,34.1]
patient_172	pcMZL	Plasma	33.9929	(30.6,34.1]
patient_172	pcMZL	Plasma	34.0148	(30.6,34.1]
patient_172	pcMZL	Plasma	33.4094	(30.6,34.1]
patient_172	pcMZL	Plasma	33.8551	(30.6,34.1]
patient_172	pcMZL	Plasma	33.5352	(30.6,34.1]
patient_172	pcMZL	Plasma	33.2768	(30.6,34.1]
patient_172	pcMZL	Plasma	33.409	(30.6,34.1]
patient_172	pcMZL	Plasma	33.1338	(30.6,34.1]
patient_172	pcMZL	Plasma	33.5197	(30.6,34.1]
patient_172	pcMZL	Plasma	33.2397	(30.6,34.1]
patient_172	pcMZL	Plasma	33.9903	(30.6,34.1]
patient_172	pcMZL	Plasma	33.9911	(30.6,34.1]
patient_172	pcMZL	Plasma	33.8506	(30.6,34.1]
patient_172	pcMZL	Plasma	32.9962	(30.6,34.1]
patient_172	pcMZL	Plasma	33.321	(30.6,34.1]
patient_172	pcMZL	Plasma	33.5142	(30.6,34.1]
patient_172	pcMZL	Plasma	33.8349	(30.6,34.1]
patient_172	pcMZL	Plasma	33.3331	(30.6,34.1]
patient_172	pcMZL	Plasma	33.2766	(30.6,34.1]
patient_172	pcMZL	Plasma	34.0148	(30.6,34.1]
patient_172	pcMZL	Plasma	34.0051	(30.6,34.1]
patient_172	pcMZL	Plasma	33.5154	(30.6,34.1]
patient_172	pcMZL	Plasma	33.256	(30.6,34.1]
patient_172	pcMZL	Plasma	33.4345	(30.6,34.1]
patient_172	pcMZL	Plasma	33.5242	(30.6,34.1]
patient_172	pcMZL	Plasma	34.0148	(30.6,34.1]
patient_172	pcMZL	Plasma	33.9728	(30.6,34.1]
patient_172	pcMZL	Plasma	33.9749	(30.6,34.1]
patient_172	pcMZL	Plasma	33.4103	(30.6,34.1]
patient_172	pcMZL	Plasma	33.5459	(30.6,34.1]
patient_172	pcMZL	Plasma	34.0148	(30.6,34.1]
patient_172	pcMZL	Plasma	33.8535	(30.6,34.1]
patient_172	pcMZL	Plasma	33.4085	(30.6,34.1]
patient_172	pcMZL	Plasma	33.8335	(30.6,34.1]
patient_172	pcMZL	Plasma	32.5094	(30.6,34.1]
patient_172	pcMZL	Plasma	33.5387	(30.6,34.1]
patient_172	pcMZL	Plasma	33.516	(30.6,34.1]
patient_172	pcMZL	Plasma	33.8469	(30.6,34.1]
patient_172	pcMZL	Plasma	34.0148	(30.6,34.1]
patient_172	pcMZL	Plasma	33.2402	(30.6,34.1]
patient_172	pcMZL	Plasma	33.263	(30.6,34.1]
patient_172	pcMZL	Plasma	33.5255	(30.6,34.1]
patient_172	pcMZL	Plasma	33.5387	(30.6,34.1]
patient_172	pcMZL	Plasma	33.2376	(30.6,34.1]
patient_172	pcMZL	Plasma	34.0148	(30.6,34.1]
patient_172	pcMZL	Plasma	33.8325	(30.6,34.1]
patient_172	pcMZL	Plasma	33.2486	(30.6,34.1]
patient_172	pcMZL	Plasma	34.0023	(30.6,34.1]
patient_172	pcMZL	Plasma	33.3331	(30.6,34.1]
patient_172	pcMZL	naive B	0.540601	(-0.034,3.4]
patient_172	pcMZL	Plasma	33.062	(30.6,34.1]
patient_172	pcMZL	Plasma	33.3331	(30.6,34.1]
patient_172	pcMZL	Plasma	33.5396	(30.6,34.1]
patient_172	pcMZL	Plasma	33.2265	(30.6,34.1]
patient_172	pcMZL	Plasma	33.9708	(30.6,34.1]
patient_172	pcMZL	Plasma	33.8521	(30.6,34.1]
patient_172	pcMZL	Plasma	33.5134	(30.6,34.1]
patient_172	pcMZL	Plasma	33.5419	(30.6,34.1]
patient_172	pcMZL	Plasma	33.9744	(30.6,34.1]
patient_172	pcMZL	Plasma	33.9692	(30.6,34.1]
patient_172	pcMZL	Plasma	34.0148	(30.6,34.1]
patient_172	pcMZL	Plasma	33.4225	(30.6,34.1]
patient_172	pcMZL	Plasma	33.5364	(30.6,34.1]
patient_172	pcMZL	Plasma	34.0148	(30.6,34.1]
patient_172	pcMZL	Plasma	33.9653	(30.6,34.1]
patient_172	pcMZL	Plasma	33.8146	(30.6,34.1]
patient_172	pcMZL	Plasma	34.0004	(30.6,34.1]
patient_172	pcMZL	Plasma	33.2994	(30.6,34.1]
patient_172	pcMZL	Plasma	33.0591	(30.6,34.1]
patient_172	pcMZL	Plasma	33.4162	(30.6,34.1]
patient_172	pcMZL	Plasma	33.5208	(30.6,34.1]
patient_172	pcMZL	Plasma	34.0148	(30.6,34.1]
patient_172	pcMZL	Plasma	34.0158	(30.6,34.1]
patient_172	pcMZL	Plasma	33.0583	(30.6,34.1]
patient_172	pcMZL	Plasma	33.9691	(30.6,34.1]
patient_172	pcMZL	Plasma	33.4136	(30.6,34.1]
patient_172	pcMZL	Plasma	33.5157	(30.6,34.1]
patient_172	pcMZL	Plasma	33.9667	(30.6,34.1]
patient_172	pcMZL	Plasma	33.4339	(30.6,34.1]
patient_172	pcMZL	Plasma	33.5394	(30.6,34.1]
patient_172	pcMZL	Plasma	33.539	(30.6,34.1]
patient_172	pcMZL	Plasma	33.4124	(30.6,34.1]
patient_172	pcMZL	Plasma	33.2766	(30.6,34.1]
patient_172	pcMZL	Plasma	34.0148	(30.6,34.1]
patient_172	pcMZL	Plasma	33.2887	(30.6,34.1]
patient_172	pcMZL	Plasma	34.0148	(30.6,34.1]
patient_172	pcMZL	Plasma	33.4101	(30.6,34.1]
patient_172	pcMZL	Plasma	33.9735	(30.6,34.1]
patient_172	pcMZL	Plasma	33.5276	(30.6,34.1]
patient_172	pcMZL	Plasma	33.2307	(30.6,34.1]
patient_172	pcMZL	Plasma	34.0148	(30.6,34.1]
patient_172	pcMZL	Plasma	33.306	(30.6,34.1]
patient_172	pcMZL	Plasma	33.515	(30.6,34.1]
patient_172	pcMZL	Plasma	33.324	(30.6,34.1]
patient_172	pcMZL	Plasma	34.0148	(30.6,34.1]
patient_172	pcMZL	Plasma	34.0148	(30.6,34.1]
patient_172	pcMZL	Plasma	33.4092	(30.6,34.1]
patient_172	pcMZL	Plasma	33.5257	(30.6,34.1]
patient_172	pcMZL	Plasma	33.5419	(30.6,34.1]
patient_172	pcMZL	Plasma	33.4279	(30.6,34.1]
patient_172	pcMZL	Plasma	33.9822	(30.6,34.1]
patient_172	pcMZL	Plasma	33.4265	(30.6,34.1]
patient_172	pcMZL	Plasma	33.1075	(30.6,34.1]
patient_172	pcMZL	Plasma	33.2426	(30.6,34.1]
patient_172	pcMZL	Plasma	34.0148	(30.6,34.1]
patient_172	pcMZL	Plasma	33.5163	(30.6,34.1]
patient_172	pcMZL	Plasma	33.4263	(30.6,34.1]
patient_172	pcMZL	Plasma	34.0148	(30.6,34.1]
patient_172	pcMZL	Plasma	33.5218	(30.6,34.1]
patient_172	pcMZL	Plasma	34.0148	(30.6,34.1]
patient_172	pcMZL	Plasma	34.0148	(30.6,34.1]
patient_172	pcMZL	Plasma	33.5192	(30.6,34.1]
patient_172	pcMZL	Plasma	33.278	(30.6,34.1]
patient_172	pcMZL	Plasma	33.9698	(30.6,34.1]
patient_172	pcMZL	Plasma	33.5211	(30.6,34.1]
patient_172	pcMZL	Plasma	34.0148	(30.6,34.1]
patient_172	pcMZL	Plasma	33.2408	(30.6,34.1]
patient_172	pcMZL	Plasma	33.5185	(30.6,34.1]
patient_172	pcMZL	Plasma	33.524	(30.6,34.1]
patient_172	pcMZL	Plasma	33.5401	(30.6,34.1]
patient_172	pcMZL	Plasma	34.0094	(30.6,34.1]
patient_172	pcMZL	Plasma	33.4114	(30.6,34.1]
patient_172	pcMZL	Plasma	34.0148	(30.6,34.1]
patient_172	pcMZL	Plasma	33.5312	(30.6,34.1]
patient_172	pcMZL	Plasma	33.4189	(30.6,34.1]
patient_172	pcMZL	Plasma	33.5405	(30.6,34.1]
patient_172	pcMZL	Plasma	33.3026	(30.6,34.1]
patient_172	pcMZL	Plasma	33.2576	(30.6,34.1]
patient_172	pcMZL	Plasma	34.0148	(30.6,34.1]
patient_172	pcMZL	Plasma	33.4254	(30.6,34.1]
patient_172	pcMZL	Plasma	34.0148	(30.6,34.1]
patient_172	pcMZL	Plasma	33.3331	(30.6,34.1]
patient_172	pcMZL	Plasma	34.0148	(30.6,34.1]
patient_172	pcMZL	Plasma	33.1338	(30.6,34.1]
patient_172	pcMZL	Plasma	33.5287	(30.6,34.1]
patient_172	pcMZL	Plasma	33.5411	(30.6,34.1]
patient_172	pcMZL	Plasma	33.9769	(30.6,34.1]
patient_172	pcMZL	Plasma	33.5366	(30.6,34.1]
patient_172	pcMZL	Plasma	34.0148	(30.6,34.1]
patient_172	pcMZL	Plasma	33.8274	(30.6,34.1]
patient_172	pcMZL	Plasma	33.5209	(30.6,34.1]
patient_172	pcMZL	Plasma	33.5452	(30.6,34.1]
patient_172	pcMZL	Plasma	33.274	(30.6,34.1]
patient_172	pcMZL	Plasma	33.2667	(30.6,34.1]
patient_172	pcMZL	Plasma	34.0091	(30.6,34.1]
patient_172	pcMZL	Plasma	33.9661	(30.6,34.1]
patient_172	pcMZL	Plasma	33.9785	(30.6,34.1]
patient_172	pcMZL	Plasma	33.9683	(30.6,34.1]
patient_172	pcMZL	Plasma	33.9713	(30.6,34.1]
patient_172	pcMZL	Plasma	34.0151	(30.6,34.1]
patient_172	pcMZL	Plasma	33.5154	(30.6,34.1]
patient_172	pcMZL	Plasma	33.9779	(30.6,34.1]
patient_172	pcMZL	Plasma	33.9711	(30.6,34.1]
patient_172	pcMZL	Plasma	33.5242	(30.6,34.1]
patient_172	pcMZL	Plasma	33.414	(30.6,34.1]
patient_172	pcMZL	Plasma	33.4172	(30.6,34.1]
patient_172	pcMZL	Plasma	33.2848	(30.6,34.1]
patient_172	pcMZL	Plasma	33.3331	(30.6,34.1]
patient_172	pcMZL	Plasma	34.0148	(30.6,34.1]
patient_172	pcMZL	Plasma	33.9835	(30.6,34.1]
patient_172	pcMZL	Plasma	33.4405	(30.6,34.1]
patient_172	pcMZL	Plasma	33.5197	(30.6,34.1]
patient_172	pcMZL	Plasma	34.0148	(30.6,34.1]
patient_172	pcMZL	Plasma	33.9903	(30.6,34.1]
patient_172	pcMZL	Plasma	33.5184	(30.6,34.1]
patient_172	pcMZL	Plasma	33.5304	(30.6,34.1]
patient_172	pcMZL	Plasma	33.5238	(30.6,34.1]
patient_172	pcMZL	Plasma	33.9694	(30.6,34.1]
patient_172	pcMZL	Plasma	33.9674	(30.6,34.1]
patient_172	pcMZL	Plasma	33.532	(30.6,34.1]
patient_172	pcMZL	Plasma	33.976	(30.6,34.1]
patient_172	pcMZL	Plasma	34.0148	(30.6,34.1]
patient_172	pcMZL	Plasma	33.4212	(30.6,34.1]
patient_172	pcMZL	Plasma	33.278	(30.6,34.1]
patient_172	pcMZL	Plasma	33.3689	(30.6,34.1]
patient_172	pcMZL	Plasma	33.5303	(30.6,34.1]
patient_172	pcMZL	Plasma	33.2743	(30.6,34.1]
patient_172	pcMZL	Plasma	33.8397	(30.6,34.1]
patient_172	pcMZL	Plasma	33.4133	(30.6,34.1]
patient_172	pcMZL	Plasma	33.5128	(30.6,34.1]
patient_172	pcMZL	Plasma	33.3602	(30.6,34.1]
patient_172	pcMZL	Plasma	33.8267	(30.6,34.1]
patient_172	pcMZL	Plasma	33.2468	(30.6,34.1]
patient_172	pcMZL	Plasma	33.5242	(30.6,34.1]
patient_172	pcMZL	Plasma	33.5185	(30.6,34.1]
patient_172	pcMZL	Plasma	33.5235	(30.6,34.1]
patient_172	pcMZL	Plasma	33.8617	(30.6,34.1]
patient_172	pcMZL	Plasma	33.419	(30.6,34.1]
patient_172	pcMZL	Plasma	33.2714	(30.6,34.1]
patient_172	pcMZL	Plasma	33.9733	(30.6,34.1]
patient_172	pcMZL	Plasma	33.227	(30.6,34.1]
patient_172	pcMZL	Plasma	34.0148	(30.6,34.1]
patient_172	pcMZL	Plasma	33.0719	(30.6,34.1]
patient_172	pcMZL	Plasma	33.9731	(30.6,34.1]
patient_172	pcMZL	Plasma	33.8184	(30.6,34.1]
patient_172	pcMZL	Plasma	33.5459	(30.6,34.1]
patient_172	pcMZL	Plasma	33.8448	(30.6,34.1]
patient_172	pcMZL	Plasma	34.0148	(30.6,34.1]
patient_172	pcMZL	Plasma	33.2828	(30.6,34.1]
patient_172	pcMZL	Plasma	33.9853	(30.6,34.1]
patient_172	pcMZL	Plasma	33.5181	(30.6,34.1]
patient_172	pcMZL	Plasma	33.9944	(30.6,34.1]
patient_172	pcMZL	Plasma	34.0106	(30.6,34.1]
patient_172	pcMZL	Plasma	33.5193	(30.6,34.1]
patient_172	pcMZL	Plasma	33.2522	(30.6,34.1]
patient_172	pcMZL	Plasma	33.5196	(30.6,34.1]
patient_172	pcMZL	Plasma	34.0148	(30.6,34.1]
patient_172	pcMZL	Plasma	34.0154	(30.6,34.1]
patient_172	pcMZL	Plasma	33.4112	(30.6,34.1]
patient_172	pcMZL	Plasma	34.0148	(30.6,34.1]
patient_172	pcMZL	Plasma	33.4306	(30.6,34.1]
patient_172	pcMZL	Plasma	33.0761	(30.6,34.1]
patient_172	pcMZL	Plasma	33.2223	(30.6,34.1]
patient_172	pcMZL	Plasma	33.3331	(30.6,34.1]
patient_172	pcMZL	Plasma	34.0148	(30.6,34.1]
patient_172	pcMZL	Plasma	33.9692	(30.6,34.1]
patient_172	pcMZL	Plasma	33.414	(30.6,34.1]
patient_172	pcMZL	Plasma	33.8604	(30.6,34.1]
patient_172	pcMZL	Plasma	33.5266	(30.6,34.1]
patient_172	pcMZL	Plasma	33.8468	(30.6,34.1]
patient_172	pcMZL	Plasma	33.5236	(30.6,34.1]
patient_172	pcMZL	Plasma	33.4253	(30.6,34.1]
patient_172	pcMZL	Plasma	34.0148	(30.6,34.1]
patient_172	pcMZL	Plasma	33.8203	(30.6,34.1]
patient_172	pcMZL	Plasma	33.4072	(30.6,34.1]
patient_172	pcMZL	Plasma	33.416	(30.6,34.1]
patient_172	pcMZL	Plasma	34.0148	(30.6,34.1]
patient_172	pcMZL	Plasma	34.0148	(30.6,34.1]
patient_172	pcMZL	Plasma	34.0148	(30.6,34.1]
patient_172	pcMZL	Plasma	33.412	(30.6,34.1]
patient_172	pcMZL	Plasma	32.481	(30.6,34.1]
patient_172	pcMZL	Plasma	33.2808	(30.6,34.1]
patient_172	pcMZL	Plasma	34.0148	(30.6,34.1]
patient_172	pcMZL	Plasma	34.0148	(30.6,34.1]
patient_172	pcMZL	Plasma	33.2612	(30.6,34.1]
patient_172	pcMZL	Plasma	33.3047	(30.6,34.1]
patient_172	pcMZL	Plasma	33.3571	(30.6,34.1]
patient_172	pcMZL	Plasma	33.4152	(30.6,34.1]
patient_172	pcMZL	Plasma	33.5209	(30.6,34.1]
patient_172	pcMZL	Plasma	33.3108	(30.6,34.1]
patient_172	pcMZL	Plasma	33.4164	(30.6,34.1]
patient_172	pcMZL	Plasma	33.9798	(30.6,34.1]
patient_172	pcMZL	Plasma	33.8222	(30.6,34.1]
patient_172	pcMZL	Plasma	33.9709	(30.6,34.1]
patient_172	pcMZL	Plasma	33.9719	(30.6,34.1]
patient_172	pcMZL	Plasma	33.8471	(30.6,34.1]
patient_172	pcMZL	Plasma	34.0148	(30.6,34.1]
patient_172	pcMZL	Plasma	34.0148	(30.6,34.1]
patient_172	pcMZL	Plasma	33.5151	(30.6,34.1]
patient_172	pcMZL	Plasma	33.9829	(30.6,34.1]
patient_172	pcMZL	Plasma	33.5175	(30.6,34.1]
patient_172	pcMZL	Plasma	34.006	(30.6,34.1]
patient_172	pcMZL	Plasma	34.0084	(30.6,34.1]
patient_172	pcMZL	Plasma	33.5185	(30.6,34.1]
patient_172	pcMZL	Plasma	34.0148	(30.6,34.1]
patient_172	pcMZL	Plasma	34.0148	(30.6,34.1]
patient_172	pcMZL	Plasma	33.834	(30.6,34.1]
patient_172	pcMZL	Plasma	33.995	(30.6,34.1]
patient_172	pcMZL	Plasma	33.412	(30.6,34.1]
patient_172	pcMZL	Plasma	33.2196	(30.6,34.1]
patient_172	pcMZL	Plasma	33.4216	(30.6,34.1]
patient_172	pcMZL	Plasma	33.5245	(30.6,34.1]
patient_172	pcMZL	Plasma	33.0627	(30.6,34.1]
patient_172	pcMZL	Plasma	33.3829	(30.6,34.1]
patient_172	pcMZL	Plasma	33.9691	(30.6,34.1]
patient_172	pcMZL	Plasma	33.3248	(30.6,34.1]
patient_172	pcMZL	Plasma	33.4225	(30.6,34.1]
patient_172	pcMZL	Plasma	33.5183	(30.6,34.1]
patient_172	pcMZL	Plasma	33.8595	(30.6,34.1]
patient_172	pcMZL	Plasma	34.0148	(30.6,34.1]
patient_172	pcMZL	Plasma	33.5292	(30.6,34.1]
patient_WB3	pcMZL	DZ GC	16.2899	(13.6,17]
patient_WB3	pcMZL	DZ GC	20.7082	(20.4,23.8]
patient_WB3	pcMZL	LZ GC	8.62206	(6.8,10.2]
patient_WB3	pcMZL	DZ GC	22.8255	(20.4,23.8]
patient_WB3	pcMZL	DZ GC	18.6911	(17,20.4]
patient_WB3	pcMZL	DZ GC	16.3485	(13.6,17]
patient_WB3	pcMZL	DZ GC	16.3485	(13.6,17]
patient_WB3	pcMZL	DZ GC	14.1705	(13.6,17]
patient_WB3	pcMZL	LZ GC	9.85387	(6.8,10.2]
patient_WB3	pcMZL	DZ GC	21.4878	(20.4,23.8]
patient_WB3	pcMZL	LZ GC	14.1634	(13.6,17]
patient_WB3	pcMZL	DZ GC	16.487	(13.6,17]
patient_WB3	pcMZL	DZ GC	22.8654	(20.4,23.8]
patient_WB3	pcMZL	LZ GC	9.22076	(6.8,10.2]
patient_WB3	pcMZL	DZ GC	15.4152	(13.6,17]
patient_WB3	pcMZL	DZ GC	16.0371	(13.6,17]
patient_WB3	pcMZL	DZ GC	20.9797	(20.4,23.8]
patient_WB3	pcMZL	DZ GC	22.554	(20.4,23.8]
patient_WB3	pcMZL	LZ GC	8.67283	(6.8,10.2]
patient_WB3	pcMZL	LZ GC	16.9008	(13.6,17]
patient_WB3	pcMZL	DZ GC	22.8654	(20.4,23.8]
patient_WB3	pcMZL	DZ GC	15.8854	(13.6,17]
patient_WB3	pcMZL	DZ GC	24.3589	(23.8,27.2]
patient_WB3	pcMZL	DZ GC	16.3485	(13.6,17]
patient_WB3	pcMZL	DZ GC	20.7667	(20.4,23.8]
patient_WB3	pcMZL	DZ GC	16.0371	(13.6,17]
patient_WB3	pcMZL	DZ GC	24.5719	(23.8,27.2]
patient_WB3	pcMZL	DZ GC	15.4093	(13.6,17]
patient_WB3	pcMZL	LZ GC	9.34505	(6.8,10.2]
patient_WB3	pcMZL	DZ GC	15.9057	(13.6,17]
patient_WB3	pcMZL	LZ GC	13.2376	(10.2,13.6]
patient_WB3	pcMZL	DZ GC	25.3242	(23.8,27.2]
patient_WB3	pcMZL	LZ GC	9.65088	(6.8,10.2]
patient_WB3	pcMZL	LZ GC	8.67623	(6.8,10.2]
patient_WB3	pcMZL	DZ GC	22.8654	(20.4,23.8]
patient_WB3	pcMZL	DZ GC	16.3485	(13.6,17]
patient_WB3	pcMZL	DZ GC	17.9701	(17,20.4]
patient_WB3	pcMZL	DZ GC	16.6278	(13.6,17]
patient_WB3	pcMZL	LZ GC	12.4965	(10.2,13.6]
patient_WB3	pcMZL	DZ GC	16.9621	(13.6,17]
patient_WB3	pcMZL	DZ GC	15.386	(13.6,17]
patient_WB3	pcMZL	LZ GC	8.94102	(6.8,10.2]
patient_WB3	pcMZL	DZ GC	16.1963	(13.6,17]
patient_WB3	pcMZL	DZ GC	18.0912	(17,20.4]
patient_WB3	pcMZL	DZ GC	16.3953	(13.6,17]
patient_WB3	pcMZL	DZ GC	16.3485	(13.6,17]
patient_WB3	pcMZL	DZ GC	20.919	(20.4,23.8]
patient_WB3	pcMZL	LZ GC	9.34505	(6.8,10.2]
patient_WB3	pcMZL	LZ GC	12.1566	(10.2,13.6]
patient_WB3	pcMZL	LZ GC	8.7746	(6.8,10.2]
patient_WB3	pcMZL	DZ GC	25.7373	(23.8,27.2]
patient_WB3	pcMZL	DZ GC	17.2752	(17,20.4]
patient_WB3	pcMZL	DZ GC	21.5366	(20.4,23.8]
patient_WB3	pcMZL	DZ GC	22.3325	(20.4,23.8]
JG-CBL-003	pcMZL	Plasma	30.3068	(27.2,30.6]
JG-CBL-003	pcMZL	Plasma	30.4037	(27.2,30.6]
JG-CBL-003	pcMZL	Plasma	30.253	(27.2,30.6]
JG-CBL-003	pcMZL	Plasma	30.6702	(30.6,34.1]
JG-CBL-003	pcMZL	Plasma	30.4325	(27.2,30.6]
JG-CBL-003	pcMZL	Plasma	30.6634	(30.6,34.1]
JG-CBL-003	pcMZL	Plasma	30.6531	(30.6,34.1]
JG-CBL-003	pcMZL	Plasma	30.4082	(27.2,30.6]
JG-CBL-003	pcMZL	naive B	9.18012	(6.8,10.2]
JG-CBL-003	pcMZL	mem B	9.55642	(6.8,10.2]
JG-CBL-003	pcMZL	Plasma	30.3493	(27.2,30.6]
JG-CBL-003	pcMZL	Plasma	30.3875	(27.2,30.6]
JG-CBL-003	pcMZL	Plasma	30.7102	(30.6,34.1]
JG-CBL-003	pcMZL	Plasma	30.297	(27.2,30.6]
JG-CBL-003	pcMZL	DZ GC	19.8698	(17,20.4]
JG-CBL-003	pcMZL	Plasma	30.1861	(27.2,30.6]
JG-CBL-003	pcMZL	Plasma	30.2247	(27.2,30.6]
