# Supplementary material for: Indolent primary cutaneous B-cell lymphomas resemble persistent antigen reactions without signs of dedifferentiation
Source: Nat Commun. 2026 Feb 4;17:2366. doi: 10.1038/s41467-026-69210-9 (PMC12979821; doi:10.1038/s41467-026-69210-9)
Supplement: Supplementary file 10 — Source Data [file 41467_2026_69210_MOESM10_ESM.zip › Source data - Figure 1h.xlsx]

## Sheet: Sheet1
disease	cell_type_ordered	n_cells	n_rel	cell_type
pcDLCBL-LT	aberrant B 2	937	0.371973	aberrant B 2
pcDLCBL-LT	aberrant B 1	639	0.253672	aberrant B 1
pcDLCBL-LT	sw mem B	941	0.373561	sw mem B
pcDLCBL-LT	naive B	2	0.000793966	naive B
pcFCL	unsw mem B	9	0.0104651	unsw mem B
pcFCL	naive B	3	0.00348837	naive B
pcFCL	LZ GC	357	0.415116	LZ GC
pcFCL	HSV1+ naive	4	0.00465116	HSV1+ naive
pcFCL	poly HSV1+ GC	4	0.00465116	poly HSV1+ GC
pcFCL	clone HSV1+ GC	376	0.437209	clone HSV1+ GC
pcFCL	DZ GC	107	0.124419	DZ GC
