# Supplementary material for: Indolent primary cutaneous B-cell lymphomas resemble persistent antigen reactions without signs of dedifferentiation
Source: Nat Commun. 2026 Feb 4;17:2366. doi: 10.1038/s41467-026-69210-9 (PMC12979821; doi:10.1038/s41467-026-69210-9)
Supplement: Supplementary file 10 — Source Data [file 41467_2026_69210_MOESM10_ESM.zip › Source data - Figure 2.xlsx]

## Sheet: Sheet1
manuscript_id	diagnosis	frequency	cell_type
IHC 1	pcDLBCL-LT	0.925888	naive B
IHC 1	pcDLBCL-LT	0.0463633	GC B
IHC 1	pcDLBCL-LT	0.0148225	mem B
IHC 1	pcDLBCL-LT	0.0129266	PC
IHC 2	pcDLBCL-LT	0.985227	naive B
IHC 2	pcDLBCL-LT	0.00235609	GC B
IHC 2	pcDLBCL-LT	0.0120352	mem B
IHC 2	pcDLBCL-LT	0.000382068	PC
IHC 3	pcDLBCL-LT	0.945001	naive B
IHC 3	pcDLBCL-LT	0.0237707	GC B
IHC 3	pcDLBCL-LT	0.0274994	mem B
IHC 3	pcDLBCL-LT	0.00372873	PC
IHC 4	pcDLBCL-LT	0.799321	naive B
IHC 4	pcDLBCL-LT	0.0421738	GC B
IHC 4	pcDLBCL-LT	0.146476	mem B
IHC 4	pcDLBCL-LT	0.0120294	PC
IHC 5	pcMZL	0.414587	naive B
IHC 5	pcMZL	0.0607806	GC B
IHC 5	pcMZL	0.255918	mem B
IHC 5	pcMZL	0.268714	PC
IHC 6	pcMZL	0.629366	naive B
IHC 6	pcMZL	0.0719886	GC B
IHC 6	pcMZL	0.0841055	mem B
IHC 6	pcMZL	0.21454	PC
IHC 7	pcMZL	0.671658	naive B
IHC 7	pcMZL	0.10682	GC B
IHC 7	pcMZL	0.195873	mem B
IHC 7	pcMZL	0.0256484	PC
IHC 8	rB-LP	0.547027	naive B
IHC 8	rB-LP	0.132432	GC B
IHC 8	rB-LP	0.245405	mem B
IHC 8	rB-LP	0.0751351	PC
IHC 9	pcMZL	0.677372	naive B
IHC 9	pcMZL	0.00896767	GC B
IHC 9	pcMZL	0.209802	mem B
IHC 9	pcMZL	0.103858	PC
IHC 10	pcMZL	0.313792	naive B
IHC 10	pcMZL	0.0649369	GC B
IHC 10	pcMZL	0.1348	mem B
IHC 10	pcMZL	0.486471	PC
IHC 11	pcMZL	0.390084	naive B
IHC 11	pcMZL	0.0406611	GC B
IHC 11	pcMZL	0.185205	mem B
IHC 11	pcMZL	0.38405	PC
IHC 12	pcDLBCL-LT	0.471464	naive B
IHC 12	pcDLBCL-LT	0.0905707	GC B
IHC 12	pcDLBCL-LT	0.345533	mem B
IHC 12	pcDLBCL-LT	0.0924318	PC
IHC 13	rB-LP	0.680749	naive B
IHC 13	rB-LP	0.016532	GC B
IHC 13	rB-LP	0.104702	mem B
IHC 13	rB-LP	0.198016	PC
IHC 14	pcMZL	0.347737	naive B
IHC 14	pcMZL	0.090241	GC B
IHC 14	pcMZL	0.199001	mem B
IHC 14	pcMZL	0.363022	PC
IHC 15	pcMZL	0.501986	naive B
IHC 15	pcMZL	0.0553625	GC B
IHC 15	pcMZL	0.419398	mem B
IHC 15	pcMZL	0.0232539	PC
IHC 16	pcFCL	0.599255	naive B
IHC 16	pcFCL	0.101472	GC B
IHC 16	pcFCL	0.188221	mem B
IHC 16	pcFCL	0.111052	PC
IHC 17	pcMZL	0.264906	naive B
IHC 17	pcMZL	0.137319	GC B
IHC 17	pcMZL	0.1211	mem B
IHC 17	pcMZL	0.476676	PC
IHC 18	rB-LP	0.527052	naive B
IHC 18	rB-LP	0.050472	GC B
IHC 18	rB-LP	0.119644	mem B
IHC 18	rB-LP	0.302832	PC
IHC 19	rB-LP	0.519791	naive B
IHC 19	rB-LP	0.10481	GC B
IHC 19	rB-LP	0.168546	mem B
IHC 19	rB-LP	0.206853	PC
IHC 20	pcMZL	0.364334	naive B
IHC 20	pcMZL	0.160119	GC B
IHC 20	pcMZL	0.306265	mem B
IHC 20	pcMZL	0.169282	PC
IHC 21	pcMZL	0.412875	naive B
IHC 21	pcMZL	0.0122087	GC B
IHC 21	pcMZL	0.0488346	mem B
IHC 21	pcMZL	0.526082	PC
IHC 22	pcFCL	0.625622	naive B
IHC 22	pcFCL	0.0718599	GC B
IHC 22	pcFCL	0.198033	mem B
IHC 22	pcFCL	0.104486	PC
IHC 23	pcMZL	0.754765	naive B
IHC 23	pcMZL	0.0402547	GC B
IHC 23	pcMZL	0.149418	mem B
IHC 23	pcMZL	0.0555628	PC
IHC 24	pcFCL	0.711342	naive B
IHC 24	pcFCL	0.0233174	GC B
IHC 24	pcFCL	0.155342	mem B
IHC 24	pcFCL	0.109999	PC
IHC 25	pcDLBCL-LT	0.916026	naive B
IHC 25	pcDLBCL-LT	0.0578104	GC B
IHC 25	pcDLBCL-LT	0.0239585	mem B
IHC 25	pcDLBCL-LT	0.00220514	PC
IHC 26	pcDLBCL-LT	0.191994	naive B
IHC 26	pcDLBCL-LT	0.0867871	GC B
IHC 26	pcDLBCL-LT	0.713071	mem B
IHC 26	pcDLBCL-LT	0.00814736	PC
IHC 27	pcFCL	0.687597	naive B
IHC 27	pcFCL	0.0612372	GC B
IHC 27	pcFCL	0.240804	mem B
IHC 27	pcFCL	0.0103616	PC
IHC 28	pcFCL	0.681423	naive B
IHC 28	pcFCL	0.162599	GC B
IHC 28	pcFCL	0.142607	mem B
IHC 28	pcFCL	0.0133714	PC
IHC 29	pcFCL	0.772586	naive B
IHC 29	pcFCL	0.136064	GC B
IHC 29	pcFCL	0.0790051	mem B
IHC 29	pcFCL	0.0123446	PC
IHC 30	pcFCL	0.831219	naive B
IHC 30	pcFCL	0.0420546	GC B
IHC 30	pcFCL	0.10548	mem B
IHC 30	pcFCL	0.021246	PC
IHC 31	pcMZL	0.493531	naive B
IHC 31	pcMZL	0.0469574	GC B
IHC 31	pcMZL	0.377575	mem B
IHC 31	pcMZL	0.0819358	PC
IHC 32	pcFCL	0.482288	naive B
IHC 32	pcFCL	0.186831	GC B
IHC 32	pcFCL	0.303913	mem B
IHC 32	pcFCL	0.0269689	PC
IHC 33	pcFCL	0.483122	naive B
IHC 33	pcFCL	0.166908	GC B
IHC 33	pcFCL	0.33305	mem B
IHC 33	pcFCL	0.0169203	PC
IHC 34	pcMZL	0.665682	naive B
IHC 34	pcMZL	0.0778454	GC B
IHC 34	pcMZL	0.186099	mem B
IHC 34	pcMZL	0.0703736	PC
IHC 35	pcFCL	0.712666	naive B
IHC 35	pcFCL	0.060658	GC B
IHC 35	pcFCL	0.195358	mem B
IHC 35	pcFCL	0.031318	PC
IHC 36	pcFCL	0.681752	naive B
IHC 36	pcFCL	0.158305	GC B
IHC 36	pcFCL	0.117102	mem B
IHC 36	pcFCL	0.0428411	PC
IHC 37	pcMZL	0.780553	naive B
IHC 37	pcMZL	0.0569089	GC B
IHC 37	pcMZL	0.125486	mem B
IHC 37	pcMZL	0.0370522	PC
IHC 38	pcFCL	0.568528	naive B
IHC 38	pcFCL	0.152284	GC B
IHC 38	pcFCL	0.266117	mem B
IHC 38	pcFCL	0.0130711	PC
IHC 39	pcMZL	0.574084	naive B
IHC 39	pcMZL	0.0464778	GC B
IHC 39	pcMZL	0.328928	mem B
IHC 39	pcMZL	0.0505096	PC
IHC 40	pcFCL	0.67446	naive B
IHC 40	pcFCL	0.145831	GC B
IHC 40	pcFCL	0.140626	mem B
IHC 40	pcFCL	0.0390825	PC
