# Supplementary material for: Indolent primary cutaneous B-cell lymphomas resemble persistent antigen reactions without signs of dedifferentiation
Source: Nat Commun. 2026 Feb 4;17:2366. doi: 10.1038/s41467-026-69210-9 (PMC12979821; doi:10.1038/s41467-026-69210-9)
Supplement: Supplementary file 10 — Source Data [file 41467_2026_69210_MOESM10_ESM.zip › Source data - Figure 2d.xlsx]

## Sheet: Sheet1
manuscript_id	diagnosis	shannon	cells_types	eveness
IHC 26	pcDLBCL-LT	0.809311	4	0.583795
IHC 17	pcMZL	1.23337	4	0.88969
IHC 10	pcMZL	1.16193	4	0.838153
IHC 14	pcMZL	1.2735	4	0.918632
IHC 20	pcMZL	1.32426	4	0.955249
IHC 11	pcMZL	1.17728	4	0.849226
IHC 21	pcMZL	0.904369	4	0.652364
IHC 5	pcMZL	1.23716	4	0.89242
IHC 12	pcDLBCL-LT	1.15931	4	0.836265
IHC 32	pcFCL	1.12451	4	0.811166
IHC 33	pcFCL	1.08548	4	0.783008
IHC 31	pcMZL	1.06488	4	0.768147
IHC 15	pcMZL	0.958065	4	0.691098
IHC 19	rB-LP	1.20258	4	0.867475
IHC 18	rB-LP	1.10407	4	0.796417
IHC 8	rB-LP	1.13698	4	0.820154
IHC 38	pcFCL	1.01663	4	0.733347
IHC 39	pcMZL	0.977776	4	0.705316
IHC 16	pcFCL	1.09745	4	0.791639
IHC 22	pcFCL	1.03931	4	0.749706
IHC 6	pcMZL	1.01929	4	0.735266
IHC 34	pcMZL	0.969325	4	0.69922
IHC 7	pcMZL	0.919526	4	0.663298
IHC 40	pcFCL	0.94897	4	0.684537
IHC 9	pcMZL	0.86897	4	0.626829
IHC 13	rB-LP	0.886555	4	0.639514
IHC 28	pcFCL	0.892174	4	0.643567
IHC 36	pcFCL	0.939076	4	0.6774
IHC 27	pcFCL	0.818775	4	0.590622
IHC 24	pcFCL	0.861989	4	0.621794
IHC 35	pcFCL	0.838881	4	0.605125
IHC 23	pcMZL	0.786306	4	0.5672
IHC 29	pcFCL	0.725517	4	0.52335
IHC 37	pcMZL	0.739059	4	0.533119
IHC 4	pcDLBCL-LT	0.647102	4	0.466786
IHC 30	pcFCL	0.606003	4	0.437139
IHC 25	pcDLBCL-LT	0.348027	4	0.251048
IHC 1	pcDLBCL-LT	0.332326	4	0.239723
IHC 3	pcDLBCL-LT	0.262015	4	0.189004
IHC 2	pcDLBCL-LT	0.085121	4	0.0614018
