# Supplementary material for: Indolent primary cutaneous B-cell lymphomas resemble persistent antigen reactions without signs of dedifferentiation
Source: Nat Commun. 2026 Feb 4;17:2366. doi: 10.1038/s41467-026-69210-9 (PMC12979821; doi:10.1038/s41467-026-69210-9)
Supplement: Supplementary file 10 — Source Data [file 41467_2026_69210_MOESM10_ESM.zip › Source data - Figure 3.xlsx]

## Sheet: Sheet1
disease	orig.ident	n_poly	n_clone	total_cells	rel_clone	sorted_disease
rB-LP	patient_159	1105	26	1131	0.0229885	rB-LP
rB-LP	patient_166	2580	43	2623	0.0163934	rB-LP
rB-LP	patient_169A	1896	10	1906	0.00524659	rB-LP
rB-LP	patient_169B	1715	6	1721	0.00348635	rB-LP
rB-LP	patient_99	358	8	366	0.0218579	rB-LP
pcMZL	JG-CBL-003	2186	17	2203	0.00771675	pcMZL
pcMZL	patient_104	7368	231	7599	0.0303987	pcMZL
pcMZL	patient_109	2008	100	2108	0.0474383	pcMZL
pcMZL	patient_110	1904	39	1943	0.0200721	pcMZL
pcMZL	patient_129	1645	39	1684	0.0231591	pcMZL
pcMZL	patient_146	2314	246	2560	0.0960938	pcMZL
pcMZL	patient_172	911	339	1250	0.2712	pcMZL
pcMZL	patient_92	2890	152	3042	0.0499671	pcMZL
pcMZL	patient_WB3	8155	54	8209	0.00657815	pcMZL
pcFCL	JG-CBL-004	3574	466	4040	0.115347	pcFCL
pcFCL	patient_198	2326	381	2707	0.140746	pcFCL
pcFCL	patient_222	7000	979	7979	0.122697	pcFCL
pcFCL	patient_CBL001	2549	722	3271	0.220728	pcFCL
pcFCL	patient_CBL002	4188	1747	5935	0.294356	pcFCL
pcDLBCL-LT	JG-CBL-010	163	1397	1560	0.895513	pcDLBCL-LT
pcDLBCL-LT	patient_117	41	386	427	0.903981	pcDLBCL-LT
pcDLBCL-LT	patient_206	66	990	1056	0.9375	pcDLBCL-LT
pcDLBCL-LT	patient_207	2	146	148	0.986486	pcDLBCL-LT
MALT	patient_200	627	2099	2726	0.769993	MALT
MALT	patient_201	43	550	593	0.927487	MALT
MALT	patient_210	660	453	1113	0.407008	MALT
MALT	patient_211	498	1639	2137	0.766963	MALT
sFCL	FL001	5	2460	2465	0.997972	sFCL
sFCL	FL002	419	869	1288	0.674689	sFCL
sFCL	FL003	44	3832	3876	0.988648	sFCL
sFCL	FL004	300	2890	3190	0.905956	sFCL
sFCL	FL005	3	1003	1006	0.997018	sFCL
sFCL	FL006	76	1470	1546	0.950841	sFCL
sFCL	FL007	51	527	578	0.911765	sFCL
sFCL	FL009	0	931	931	1	sFCL
sFCL	FL010	5	1356	1361	0.996326	sFCL
sFCL	FL011	126	3313	3439	0.963361	sFCL
sFCL	FL012	203	3837	4040	0.949752	sFCL
sFCL	FL013	16	2624	2640	0.993939	sFCL
sFCL	FL015	146	1	147	0.00680272	sFCL
sFCL	FL016	438	0	438	0	sFCL
sFCL	FL017	9	786	795	0.988679	sFCL
sFCL	FL018	1046	1194	2240	0.533036	sFCL
sFCL	FL019	297	7510	7807	0.961957	sFCL
sFCL	FL020	19	10	29	0.344828	sFCL
sDLBCL	DLBCL002	84	1560	1644	0.948905	sDLBCL
sDLBCL	DLBCL007	187	546	733	0.744884	sDLBCL
sDLBCL	DLBCL008	0	392	392	1	sDLBCL
sDLBCL	DLBCL111	45	44	89	0.494382	sDLBCL
