# Supplementary material for: Indolent primary cutaneous B-cell lymphomas resemble persistent antigen reactions without signs of dedifferentiation
Source: Nat Commun. 2026 Feb 4;17:2366. doi: 10.1038/s41467-026-69210-9 (PMC12979821; doi:10.1038/s41467-026-69210-9)
Supplement: Supplementary file 10 — Source Data [file 41467_2026_69210_MOESM10_ESM.zip › Source data - Figure 4.xlsx]

## Sheet: Sheet1
Barcode	disease	b_VH_identity	orig.ident
patient_117_merged_ACTTTCATCCTCAATT-1	pcDLBCL-LT	0	patient_117
patient_206_AAACCTGCATGGTCAT-1	pcDLBCL-LT	18.697	patient_206
patient_206_AAACCTGGTTACCAGT-1	pcDLBCL-LT	18.13	patient_206
patient_206_AAACCTGTCATGTCCC-1	pcDLBCL-LT	19.263	patient_206
patient_206_AAAGATGAGCCACCTG-1	pcDLBCL-LT	18.414	patient_206
patient_206_AAAGATGAGTTAACGA-1	pcDLBCL-LT	18.98	patient_206
patient_206_AAAGATGCACCGAATT-1	pcDLBCL-LT	18.697	patient_206
patient_206_AAAGATGGTTTGACTG-1	pcDLBCL-LT	17.847	patient_206
patient_206_AAAGCAACATCTACGA-1	pcDLBCL-LT	18.98	patient_206
patient_206_AAAGTAGAGACCCACC-1	pcDLBCL-LT	19.263	patient_206
patient_206_AAATGCCCACCCTATC-1	pcDLBCL-LT	19.263	patient_206
patient_206_AAATGCCGTCGGGTCT-1	pcDLBCL-LT	18.414	patient_206
patient_206_AAATGCCGTTAAGACA-1	pcDLBCL-LT	18.697	patient_206
patient_206_AAATGCCTCATGTAGC-1	pcDLBCL-LT	8.499	patient_206
patient_206_AAATGCCTCCACGAAT-1	pcDLBCL-LT	18.98	patient_206
patient_206_AAATGCCTCCTATTCA-1	pcDLBCL-LT	19.263	patient_206
patient_206_AACACGTAGCAATCTC-1	pcDLBCL-LT	19.263	patient_206
patient_206_AACACGTCATTAGGCT-1	pcDLBCL-LT	18.414	patient_206
patient_206_AACCATGAGGCTACGA-1	pcDLBCL-LT	18.98	patient_206
patient_206_AACCATGAGTGTACCT-1	pcDLBCL-LT	18.98	patient_206
patient_206_AACCATGCATGGTAGG-1	pcDLBCL-LT	17.564	patient_206
patient_206_AACCATGGTAGCACGA-1	pcDLBCL-LT	18.414	patient_206
patient_206_AACCATGGTAGCTAAA-1	pcDLBCL-LT	18.98	patient_206
patient_206_AACCGCGAGGAATGGA-1	pcDLBCL-LT	18.98	patient_206
patient_206_AACGTTGCACAAGCCC-1	pcDLBCL-LT	19.263	patient_206
patient_206_AACGTTGCACTTACGA-1	pcDLBCL-LT	18.414	patient_206
patient_206_AACGTTGCATCACGTA-1	pcDLBCL-LT	19.263	patient_206
patient_206_AACGTTGCATGGATGG-1	pcDLBCL-LT	18.13	patient_206
patient_206_AACTCAGTCCTTGCCA-1	pcDLBCL-LT	18.697	patient_206
patient_206_AACTCAGTCTTGCCGT-1	pcDLBCL-LT	19.263	patient_206
patient_206_AACTCCCAGTAACCCT-1	pcDLBCL-LT	18.414	patient_206
patient_206_AACTCCCAGTCTTGCA-1	pcDLBCL-LT	18.98	patient_206
patient_206_AACTCCCAGTTAACGA-1	pcDLBCL-LT	18.98	patient_206
patient_206_AACTCCCAGTTAGCGG-1	pcDLBCL-LT	19.547	patient_206
patient_206_AACTCTTAGTGCCATT-1	pcDLBCL-LT	19.263	patient_206
patient_206_AACTCTTGTGCACTTA-1	pcDLBCL-LT	18.13	patient_206
patient_206_AACTGGTGTCGCATCG-1	pcDLBCL-LT	18.98	patient_206
patient_206_AACTGGTGTGTATGGG-1	pcDLBCL-LT	18.98	patient_206
patient_206_AACTTTCAGCCGCCTA-1	pcDLBCL-LT	18.697	patient_206
patient_206_AAGACCTCAGCATACT-1	pcDLBCL-LT	17.564	patient_206
patient_206_AAGCCGCGTTCGTTGA-1	pcDLBCL-LT	18.414	patient_206
patient_206_AAGCCGCTCGTGGGAA-1	pcDLBCL-LT	18.98	patient_206
patient_206_AAGCCGCTCTAACCGA-1	pcDLBCL-LT	18.98	patient_206
patient_206_AAGGAGCAGACTCGGA-1	pcDLBCL-LT	18.98	patient_206
patient_206_AAGGAGCAGCGAGAAA-1	pcDLBCL-LT	18.98	patient_206
patient_206_AAGGTTCAGGCACATG-1	pcDLBCL-LT	18.697	patient_206
patient_206_AAGTCTGAGTTATCGC-1	pcDLBCL-LT	18.98	patient_206
patient_206_AATCCAGAGACTACAA-1	pcDLBCL-LT	18.13	patient_206
patient_206_AATCCAGAGATGTTAG-1	pcDLBCL-LT	17.847	patient_206
patient_206_AATCCAGAGTAACCCT-1	pcDLBCL-LT	18.98	patient_206
patient_206_AATCCAGTCCAAGTAC-1	pcDLBCL-LT	18.98	patient_206
patient_206_AATCCAGTCTGCGTAA-1	pcDLBCL-LT	19.263	patient_206
patient_206_AATCGGTCAGCGAACA-1	pcDLBCL-LT	19.263	patient_206
patient_206_ACACCAAAGGAATGGA-1	pcDLBCL-LT	18.414	patient_206
patient_206_ACACCCTAGGTAGCTG-1	pcDLBCL-LT	18.697	patient_206
patient_206_ACACCGGCACGAAACG-1	pcDLBCL-LT	18.98	patient_206
patient_206_ACACTGAAGCACAGGT-1	pcDLBCL-LT	17.847	patient_206
patient_206_ACACTGATCTGCCAGG-1	pcDLBCL-LT	19.547	patient_206
patient_206_ACAGCCGAGAAGATTC-1	pcDLBCL-LT	18.414	patient_206
patient_206_ACAGCCGAGTGGACGT-1	pcDLBCL-LT	18.98	patient_206
patient_206_ACAGCCGCAGATAATG-1	pcDLBCL-LT	18.98	patient_206
patient_206_ACAGCCGCATTCTTAC-1	pcDLBCL-LT	18.98	patient_206
patient_206_ACAGCCGGTCTAGCCG-1	pcDLBCL-LT	18.414	patient_206
patient_206_ACAGCCGGTTGTACAC-1	pcDLBCL-LT	18.13	patient_206
patient_206_ACAGCCGTCGCCAGCA-1	pcDLBCL-LT	4.571	patient_206
patient_206_ACAGCTACATGCGCAC-1	pcDLBCL-LT	18.13	patient_206
patient_206_ACATACGAGGATGCGT-1	pcDLBCL-LT	19.263	patient_206
patient_206_ACATCAGTCGCACTCT-1	pcDLBCL-LT	19.263	patient_206
patient_206_ACATGGTAGGGTCGAT-1	pcDLBCL-LT	18.13	patient_206
patient_206_ACATGGTGTAGCACGA-1	pcDLBCL-LT	17.847	patient_206
patient_206_ACATGGTGTCGGCACT-1	pcDLBCL-LT	18.13	patient_206
patient_206_ACATGGTTCATTCACT-1	pcDLBCL-LT	19.263	patient_206
patient_206_ACATGGTTCTGCTGCT-1	pcDLBCL-LT	18.697	patient_206
patient_206_ACCAGTACAAGTTGTC-1	pcDLBCL-LT	18.98	patient_206
patient_206_ACCCACTGTGGGTCAA-1	pcDLBCL-LT	19.263	patient_206
patient_206_ACCCACTGTTCCATGA-1	pcDLBCL-LT	18.414	patient_206
patient_206_ACCGTAACACAACTGT-1	pcDLBCL-LT	18.98	patient_206
patient_206_ACCGTAACACACCGCA-1	pcDLBCL-LT	17.847	patient_206
patient_206_ACCTTTAAGCCTCGTG-1	pcDLBCL-LT	17.564	patient_206
patient_206_ACCTTTACAATAAGCA-1	pcDLBCL-LT	17.564	patient_206
patient_206_ACCTTTAGTCCATCCT-1	pcDLBCL-LT	19.263	patient_206
patient_206_ACGAGCCAGAGACTTA-1	pcDLBCL-LT	17.847	patient_206
patient_206_ACGAGCCCAGATCCAT-1	pcDLBCL-LT	19.263	patient_206
patient_206_ACGAGCCGTGGTTTCA-1	pcDLBCL-LT	17.564	patient_206
patient_206_ACGAGGACAGTCAGAG-1	pcDLBCL-LT	18.98	patient_206
patient_206_ACGAGGACATGGATGG-1	pcDLBCL-LT	19.263	patient_206
patient_206_ACGAGGAGTCCAGTGC-1	pcDLBCL-LT	19.263	patient_206
patient_206_ACGAGGAGTCGGATCC-1	pcDLBCL-LT	19.263	patient_206
patient_206_ACGAGGATCCCTTGTG-1	pcDLBCL-LT	19.263	patient_206
patient_206_ACGATACAGCTGGAAC-1	pcDLBCL-LT	17.847	patient_206
patient_206_ACGATACTCGCCTGTT-1	pcDLBCL-LT	18.414	patient_206
patient_206_ACGATGTCAGAAGCAC-1	pcDLBCL-LT	19.263	patient_206
patient_206_ACGATGTCAGTAAGCG-1	pcDLBCL-LT	19.547	patient_206
patient_206_ACGATGTGTTAGTGGG-1	pcDLBCL-LT	19.263	patient_206
patient_206_ACGATGTTCAGCATGT-1	pcDLBCL-LT	18.98	patient_206
patient_206_ACGCAGCCACAACGTT-1	pcDLBCL-LT	19.263	patient_206
patient_206_ACGCAGCCAGTATCTG-1	pcDLBCL-LT	17.847	patient_206
patient_206_ACGCCAGCACAGAGGT-1	pcDLBCL-LT	18.98	patient_206
patient_206_ACGCCGAAGACTTGAA-1	pcDLBCL-LT	18.414	patient_206
patient_206_ACGCCGAAGATGTGTA-1	pcDLBCL-LT	18.13	patient_206
patient_206_ACGCCGATCTCGAGTA-1	pcDLBCL-LT	17.847	patient_206
patient_206_ACGGAGAAGGTGTGGT-1	pcDLBCL-LT	19.263	patient_206
patient_206_ACGGAGACAGATGGCA-1	pcDLBCL-LT	18.697	patient_206
patient_206_ACGGCCATCAGCTCGG-1	pcDLBCL-LT	18.13	patient_206
patient_206_ACGGGCTAGACAGAGA-1	pcDLBCL-LT	19.263	patient_206
patient_206_ACGGGCTTCACGAAGG-1	pcDLBCL-LT	18.98	patient_206
patient_206_ACGGGCTTCGTAGGAG-1	pcDLBCL-LT	18.13	patient_206
patient_206_ACGGGTCAGGTGATTA-1	pcDLBCL-LT	6.516	patient_206
patient_206_ACGGGTCTCATTGCGA-1	pcDLBCL-LT	18.414	patient_206
patient_206_ACGTCAAAGCTAACTC-1	pcDLBCL-LT	19.547	patient_206
patient_206_ACGTCAAAGTTATCGC-1	pcDLBCL-LT	18.98	patient_206
patient_206_ACGTCAACATAAGACA-1	pcDLBCL-LT	19.263	patient_206
patient_206_ACGTCAATCACCTCGT-1	pcDLBCL-LT	18.414	patient_206
patient_206_ACTATCTAGATAGCAT-1	pcDLBCL-LT	18.98	patient_206
patient_206_ACTATCTCATGATCCA-1	pcDLBCL-LT	18.98	patient_206
patient_206_ACTGAACCAAGCCTAT-1	pcDLBCL-LT	18.697	patient_206
patient_206_ACTGAACCAGCATGAG-1	pcDLBCL-LT	18.13	patient_206
patient_206_ACTGAACGTCCAACTA-1	pcDLBCL-LT	18.98	patient_206
patient_206_ACTGAGTGTACCATCA-1	pcDLBCL-LT	19.263	patient_206
patient_206_ACTGATGAGACAGAGA-1	pcDLBCL-LT	18.13	patient_206
patient_206_ACTGATGAGATGCCAG-1	pcDLBCL-LT	18.98	patient_206
patient_206_ACTGATGCAATGGACG-1	pcDLBCL-LT	17.847	patient_206
patient_206_ACTGATGTCGCAAGCC-1	pcDLBCL-LT	19.263	patient_206
patient_206_ACTGCTCGTACCTACA-1	pcDLBCL-LT	18.98	patient_206
patient_206_ACTGCTCTCCTTTCTC-1	pcDLBCL-LT	19.263	patient_206
patient_206_ACTGTCCCATCAGTAC-1	pcDLBCL-LT	19.263	patient_206
patient_206_ACTGTCCGTAAGTGTA-1	pcDLBCL-LT	18.98	patient_206
patient_206_ACTTACTCACGGTGTC-1	pcDLBCL-LT	17.847	patient_206
patient_206_ACTTACTTCCTTGACC-1	pcDLBCL-LT	18.98	patient_206
patient_206_ACTTGTTAGCGTGAAC-1	pcDLBCL-LT	18.98	patient_206
patient_206_ACTTGTTTCGGTGTCG-1	pcDLBCL-LT	18.13	patient_206
patient_206_ACTTTCACAAGTTCTG-1	pcDLBCL-LT	18.697	patient_206
patient_206_AGAATAGCATAAGACA-1	pcDLBCL-LT	17.847	patient_206
patient_206_AGAATAGGTCAGAGGT-1	pcDLBCL-LT	18.414	patient_206
patient_206_AGAATAGGTGAGGGAG-1	pcDLBCL-LT	19.263	patient_206
patient_206_AGAATAGTCGTGGACC-1	pcDLBCL-LT	17.847	patient_206
patient_206_AGACGTTAGAGTAAGG-1	pcDLBCL-LT	18.98	patient_206
patient_206_AGACGTTGTTGCGCAC-1	pcDLBCL-LT	18.13	patient_206
patient_206_AGACGTTTCGACGGAA-1	pcDLBCL-LT	18.98	patient_206
patient_206_AGAGCTTGTGCCTTGG-1	pcDLBCL-LT	19.263	patient_206
patient_206_AGAGTGGTCTAAGCCA-1	pcDLBCL-LT	18.13	patient_206
patient_206_AGATCTGGTGGCAAAC-1	pcDLBCL-LT	18.98	patient_206
patient_206_AGCAGCCTCTAAGCCA-1	pcDLBCL-LT	18.13	patient_206
patient_206_AGCAGCCTCTTGGGTA-1	pcDLBCL-LT	18.98	patient_206
patient_206_AGCATACGTGGACGAT-1	pcDLBCL-LT	18.13	patient_206
patient_206_AGCATACTCAATAAGG-1	pcDLBCL-LT	19.263	patient_206
patient_206_AGCATACTCAGCAACT-1	pcDLBCL-LT	18.98	patient_206
patient_206_AGCCTAAAGCTAAACA-1	pcDLBCL-LT	18.98	patient_206
patient_206_AGCCTAATCTCTAAGG-1	pcDLBCL-LT	18.98	patient_206
patient_206_AGCGGTCGTATATGGA-1	pcDLBCL-LT	18.98	patient_206
patient_206_AGCGTATAGTGGAGAA-1	pcDLBCL-LT	18.98	patient_206
patient_206_AGCGTATTCAGTGCAT-1	pcDLBCL-LT	18.98	patient_206
patient_206_AGCTCTCTCATCTGTT-1	pcDLBCL-LT	18.98	patient_206
patient_206_AGCTTGAAGCTCCTCT-1	pcDLBCL-LT	18.13	patient_206
patient_206_AGCTTGACAATTCCTT-1	pcDLBCL-LT	0	patient_206
patient_206_AGCTTGATCCCAACGG-1	pcDLBCL-LT	18.98	patient_206
patient_206_AGGCCACAGGGAACGG-1	pcDLBCL-LT	18.98	patient_206
patient_206_AGGCCACCACCCTATC-1	pcDLBCL-LT	18.98	patient_206
patient_206_AGGGATGAGACGCTTT-1	pcDLBCL-LT	17.564	patient_206
patient_206_AGGGATGAGGTGCACA-1	pcDLBCL-LT	18.13	patient_206
patient_206_AGGGATGGTCACAAGG-1	pcDLBCL-LT	18.98	patient_206
patient_206_AGGGTGAGTAACGCGA-1	pcDLBCL-LT	18.98	patient_206
patient_206_AGGGTGAGTGAGGGTT-1	pcDLBCL-LT	18.414	patient_206
patient_206_AGGTCCGAGAGGACGG-1	pcDLBCL-LT	18.697	patient_206
patient_206_AGGTCCGAGCGTGTCC-1	pcDLBCL-LT	18.98	patient_206
patient_206_AGGTCCGTCAGTTGAC-1	pcDLBCL-LT	18.98	patient_206
patient_206_AGTAGTCAGCGCCTTG-1	pcDLBCL-LT	3.134	patient_206
patient_206_AGTAGTCCATTTCAGG-1	pcDLBCL-LT	18.98	patient_206
patient_206_AGTAGTCGTTCGAATC-1	pcDLBCL-LT	18.697	patient_206
patient_206_AGTAGTCTCGGTCTAA-1	pcDLBCL-LT	18.697	patient_206
patient_206_AGTGAGGAGAAGAAGC-1	pcDLBCL-LT	19.547	patient_206
patient_206_AGTGAGGCAGTCACTA-1	pcDLBCL-LT	17.847	patient_206
patient_206_AGTGAGGGTCAAAGAT-1	pcDLBCL-LT	18.98	patient_206
patient_206_AGTGAGGTCAGTACGT-1	pcDLBCL-LT	18.98	patient_206
patient_206_AGTGGGAAGAGTACCG-1	pcDLBCL-LT	17.847	patient_206
patient_206_AGTGGGAAGCTCCTCT-1	pcDLBCL-LT	17.847	patient_206
patient_206_AGTGGGACAGATTGCT-1	pcDLBCL-LT	18.414	patient_206
patient_206_AGTGTCAAGGCCCGTT-1	pcDLBCL-LT	18.414	patient_206
patient_206_AGTTGGTAGCGATCCC-1	pcDLBCL-LT	18.98	patient_206
patient_206_AGTTGGTCACCCAGTG-1	pcDLBCL-LT	18.98	patient_206
patient_206_AGTTGGTGTATTACCG-1	pcDLBCL-LT	18.98	patient_206
patient_206_AGTTGGTTCCTATTCA-1	pcDLBCL-LT	18.98	patient_206
patient_206_ATAACGCAGCACACAG-1	pcDLBCL-LT	18.697	patient_206
patient_206_ATAACGCAGCTGTTCA-1	pcDLBCL-LT	19.263	patient_206
patient_206_ATAACGCGTAGAAGGA-1	pcDLBCL-LT	18.414	patient_206
patient_206_ATAACGCTCAACACAC-1	pcDLBCL-LT	18.98	patient_206
patient_206_ATCACGAAGGTACTCT-1	pcDLBCL-LT	17.847	patient_206
patient_206_ATCACGACAACGATCT-1	pcDLBCL-LT	18.98	patient_206
patient_206_ATCACGACACGTTGGC-1	pcDLBCL-LT	18.98	patient_206
patient_206_ATCACGAGTTCCGTCT-1	pcDLBCL-LT	17.847	patient_206
patient_206_ATCACGATCATGCATG-1	pcDLBCL-LT	19.263	patient_206
patient_206_ATCATCTTCGACGGAA-1	pcDLBCL-LT	19.263	patient_206
patient_206_ATCATGGCATGAACCT-1	pcDLBCL-LT	18.98	patient_206
patient_206_ATCCACCAGCGTGAAC-1	pcDLBCL-LT	18.13	patient_206
patient_206_ATCCACCTCACAAACC-1	pcDLBCL-LT	18.13	patient_206
patient_206_ATCCACCTCTACCAGA-1	pcDLBCL-LT	18.414	patient_206
patient_206_ATCCACCTCTACTATC-1	pcDLBCL-LT	18.98	patient_206
patient_206_ATCCGAACAATGGACG-1	pcDLBCL-LT	17.847	patient_206
patient_206_ATCCGAACACTCGACG-1	pcDLBCL-LT	18.98	patient_206
patient_206_ATCCGAAGTGTGACGA-1	pcDLBCL-LT	18.13	patient_206
patient_206_ATCGAGTCATCGGAAG-1	pcDLBCL-LT	18.13	patient_206
patient_206_ATCGAGTGTGATGCCC-1	pcDLBCL-LT	18.13	patient_206
patient_206_ATCTACTTCCGTTGCT-1	pcDLBCL-LT	19.263	patient_206
patient_206_ATCTGCCAGATGTAAC-1	pcDLBCL-LT	19.263	patient_206
patient_206_ATCTGCCAGCACCGTC-1	pcDLBCL-LT	19.547	patient_206
patient_206_ATGAGGGGTAAGGATT-1	pcDLBCL-LT	19.547	patient_206
patient_206_ATGAGGGGTTGAGTTC-1	pcDLBCL-LT	18.697	patient_206
patient_206_ATGCGATGTAGCGTGA-1	pcDLBCL-LT	18.13	patient_206
patient_206_ATGCGATGTATAGTAG-1	pcDLBCL-LT	18.414	patient_206
patient_206_ATGCGATTCCTTGACC-1	pcDLBCL-LT	18.13	patient_206
patient_206_ATGGGAGGTTATTCTC-1	pcDLBCL-LT	18.13	patient_206
patient_206_ATGTGTGAGATGCCAG-1	pcDLBCL-LT	18.697	patient_206
patient_206_ATGTGTGGTACCGAGA-1	pcDLBCL-LT	19.263	patient_206
patient_206_ATGTGTGGTTGTTTGG-1	pcDLBCL-LT	18.13	patient_206
patient_206_ATTACTCAGGGATACC-1	pcDLBCL-LT	18.697	patient_206
patient_206_ATTACTCCATCGTCGG-1	pcDLBCL-LT	17.564	patient_206
patient_206_ATTATCCTCCAAACTG-1	pcDLBCL-LT	17.847	patient_206
patient_206_ATTCTACTCGCACTCT-1	pcDLBCL-LT	18.697	patient_206
patient_206_ATTGGACAGGAATGGA-1	pcDLBCL-LT	18.98	patient_206
patient_206_ATTGGACAGGACCACA-1	pcDLBCL-LT	18.13	patient_206
patient_206_ATTGGACCACATGGGA-1	pcDLBCL-LT	19.547	patient_206
patient_206_ATTGGTGAGGCCGAAT-1	pcDLBCL-LT	19.263	patient_206
patient_206_ATTGGTGGTTAAGAAC-1	pcDLBCL-LT	19.263	patient_206
patient_206_ATTGGTGGTTGTCTTT-1	pcDLBCL-LT	18.13	patient_206
patient_206_CAACCTCAGGAGTAGA-1	pcDLBCL-LT	17.564	patient_206
patient_206_CAACCTCCAATGGTCT-1	pcDLBCL-LT	18.414	patient_206
patient_206_CAACTAGGTCACAAGG-1	pcDLBCL-LT	19.263	patient_206
patient_206_CAACTAGGTCCTGCTT-1	pcDLBCL-LT	18.13	patient_206
patient_206_CAACTAGGTCTAGCCG-1	pcDLBCL-LT	19.263	patient_206
patient_206_CAAGAAAGTACCTACA-1	pcDLBCL-LT	19.263	patient_206
patient_206_CAAGAAAGTACGAAAT-1	pcDLBCL-LT	18.98	patient_206
patient_206_CAAGATCTCCGATATG-1	pcDLBCL-LT	17.847	patient_206
patient_206_CAAGGCCAGTGTGGCA-1	pcDLBCL-LT	19.83	patient_206
patient_206_CAAGGCCTCGGTTCGG-1	pcDLBCL-LT	18.98	patient_206
patient_206_CAAGGCCTCTGAAAGA-1	pcDLBCL-LT	17.564	patient_206
patient_206_CAAGTTGAGAGGTTAT-1	pcDLBCL-LT	18.13	patient_206
patient_206_CAAGTTGAGCCAGGAT-1	pcDLBCL-LT	19.263	patient_206
patient_206_CAAGTTGTCAGTACGT-1	pcDLBCL-LT	18.98	patient_206
patient_206_CACAAACGTCATGCAT-1	pcDLBCL-LT	1.133	patient_206
patient_206_CACAAACGTCCCGACA-1	pcDLBCL-LT	18.98	patient_206
patient_206_CACAAACGTTAAAGAC-1	pcDLBCL-LT	18.98	patient_206
patient_206_CACAAACTCCCTGACT-1	pcDLBCL-LT	18.98	patient_206
patient_206_CACACAATCTGAGTGT-1	pcDLBCL-LT	17.847	patient_206
patient_206_CACACCTAGATGCGAC-1	pcDLBCL-LT	18.98	patient_206
patient_206_CACACTCAGGACAGAA-1	pcDLBCL-LT	18.98	patient_206
patient_206_CACACTCAGGCCCTTG-1	pcDLBCL-LT	19.263	patient_206
patient_206_CACACTCCAATCAGAA-1	pcDLBCL-LT	18.98	patient_206
patient_206_CACAGGCAGGAGCGAG-1	pcDLBCL-LT	19.263	patient_206
patient_206_CACAGGCCAATCTGCA-1	pcDLBCL-LT	18.98	patient_206
patient_206_CACAGTACATGGTTGT-1	pcDLBCL-LT	18.697	patient_206
patient_206_CACAGTATCAGGCAAG-1	pcDLBCL-LT	19.263	patient_206
patient_206_CACATAGCAAGCTGAG-1	pcDLBCL-LT	19.547	patient_206
patient_206_CACATAGCATCGACGC-1	pcDLBCL-LT	17.847	patient_206
patient_206_CACATAGGTCTGGTCG-1	pcDLBCL-LT	18.98	patient_206
patient_206_CACATAGTCAAACGGG-1	pcDLBCL-LT	18.697	patient_206
patient_206_CACATAGTCATCACCC-1	pcDLBCL-LT	19.263	patient_206
patient_206_CACATAGTCGCAAACT-1	pcDLBCL-LT	17.847	patient_206
patient_206_CACCACTCAAGGACAC-1	pcDLBCL-LT	18.13	patient_206
patient_206_CACCAGGAGATCTGAA-1	pcDLBCL-LT	18.414	patient_206
patient_206_CACCAGGCAGACGCCT-1	pcDLBCL-LT	19.263	patient_206
patient_206_CACCAGGCATTTCAGG-1	pcDLBCL-LT	19.263	patient_206
patient_206_CACCAGGGTAGAAGGA-1	pcDLBCL-LT	18.697	patient_206
patient_206_CACCAGGTCCTTTCGG-1	pcDLBCL-LT	19.547	patient_206
patient_206_CACCTTGAGGACCACA-1	pcDLBCL-LT	18.13	patient_206
patient_206_CACTCCACAGCCAGAA-1	pcDLBCL-LT	18.414	patient_206
patient_206_CACTCCATCAGTCAGT-1	pcDLBCL-LT	18.13	patient_206
patient_206_CACTCCATCGGATGGA-1	pcDLBCL-LT	17.847	patient_206
patient_206_CAGAATCCAGCAGTTT-1	pcDLBCL-LT	18.98	patient_206
patient_206_CAGAATCGTGACCAAG-1	pcDLBCL-LT	19.263	patient_206
patient_206_CAGAATCGTGTGAATA-1	pcDLBCL-LT	17.847	patient_206
patient_206_CAGAATCTCATACGGT-1	pcDLBCL-LT	18.98	patient_206
patient_206_CAGAATCTCCAATGGT-1	pcDLBCL-LT	18.98	patient_206
patient_206_CAGAGAGCACGAGAGT-1	pcDLBCL-LT	18.13	patient_206
patient_206_CAGATCAAGACCGGAT-1	pcDLBCL-LT	18.414	patient_206
patient_206_CAGCAGCCACAAGTAA-1	pcDLBCL-LT	18.13	patient_206
patient_206_CAGCAGCTCAAACGGG-1	pcDLBCL-LT	18.13	patient_206
patient_206_CAGCAGCTCGTTTGCC-1	pcDLBCL-LT	18.98	patient_206
patient_206_CAGCATAAGTACGCGA-1	pcDLBCL-LT	17.564	patient_206
patient_206_CAGCATACACAGGCCT-1	pcDLBCL-LT	18.414	patient_206
patient_206_CAGCATATCCTTGGTC-1	pcDLBCL-LT	18.98	patient_206
patient_206_CAGCCGATCCTTCAAT-1	pcDLBCL-LT	18.697	patient_206
patient_206_CAGCGACCAGCGTAAG-1	pcDLBCL-LT	17.847	patient_206
patient_206_CAGCGACCATATGCTG-1	pcDLBCL-LT	19.263	patient_206
patient_206_CAGCGACGTACCGTTA-1	pcDLBCL-LT	18.98	patient_206
patient_206_CAGCGACGTACGACCC-1	pcDLBCL-LT	17.847	patient_206
patient_206_CAGCGACGTCTCCCTA-1	pcDLBCL-LT	18.697	patient_206
patient_206_CAGCGACTCTTCGAGA-1	pcDLBCL-LT	18.13	patient_206
patient_206_CAGCTAAGTCCAGTTA-1	pcDLBCL-LT	19.263	patient_206
patient_206_CAGCTAAGTTGTACAC-1	pcDLBCL-LT	18.98	patient_206
patient_206_CAGCTAATCGGCTACG-1	pcDLBCL-LT	2.833	patient_206
patient_206_CAGCTAATCTCCAGGG-1	pcDLBCL-LT	18.697	patient_206
patient_206_CAGCTGGAGACTAGGC-1	pcDLBCL-LT	19.263	patient_206
patient_206_CAGGTGCTCTACGAGT-1	pcDLBCL-LT	17.847	patient_206
patient_206_CAGTCCTCACATCCGG-1	pcDLBCL-LT	19.547	patient_206
patient_206_CATATTCAGCGATCCC-1	pcDLBCL-LT	18.98	patient_206
patient_206_CATATTCCAAGGTTCT-1	pcDLBCL-LT	19.263	patient_206
patient_206_CATCAGAAGCGATATA-1	pcDLBCL-LT	19.263	patient_206
patient_206_CATCAGAAGGCATGGT-1	pcDLBCL-LT	18.98	patient_206
patient_206_CATCAGAGTTGATTCG-1	pcDLBCL-LT	18.13	patient_206
patient_206_CATCCACAGTGGCACA-1	pcDLBCL-LT	19.263	patient_206
patient_206_CATCCACTCAAGATCC-1	pcDLBCL-LT	18.697	patient_206
patient_206_CATCCACTCATAACCG-1	pcDLBCL-LT	19.263	patient_206
patient_206_CATCCACTCCAAACAC-1	pcDLBCL-LT	18.414	patient_206
patient_206_CATCGAAAGTAATCCC-1	pcDLBCL-LT	18.98	patient_206
patient_206_CATCGAACATTTCAGG-1	pcDLBCL-LT	18.98	patient_206
patient_206_CATCGAATCAGGCCCA-1	pcDLBCL-LT	19.263	patient_206
patient_206_CATCGGGCAAAGGAAG-1	pcDLBCL-LT	0	patient_206
patient_206_CATGACAAGTGAAGTT-1	pcDLBCL-LT	18.98	patient_206
patient_206_CATGACAGTGCACCAC-1	pcDLBCL-LT	17.847	patient_206
patient_206_CATGCCTGTTGAACTC-1	pcDLBCL-LT	17.847	patient_206
patient_206_CATGCCTTCAGCACAT-1	pcDLBCL-LT	17.847	patient_206
patient_206_CATGCCTTCTCCAGGG-1	pcDLBCL-LT	18.414	patient_206
patient_206_CATGCCTTCTGCGTAA-1	pcDLBCL-LT	19.547	patient_206
patient_206_CATGGCGCATCCGCGA-1	pcDLBCL-LT	18.98	patient_206
patient_206_CATGGCGTCCGTACAA-1	pcDLBCL-LT	19.263	patient_206
patient_206_CATTATCTCGTGGTCG-1	pcDLBCL-LT	19.263	patient_206
patient_206_CATTCGCTCACCTTAT-1	pcDLBCL-LT	18.414	patient_206
patient_206_CATTCGCTCGGTTCGG-1	pcDLBCL-LT	19.547	patient_206
patient_206_CCAATCCAGGATGCGT-1	pcDLBCL-LT	17.847	patient_206
patient_206_CCACGGAAGATGAGAG-1	pcDLBCL-LT	18.98	patient_206
patient_206_CCACGGACAATAGCGG-1	pcDLBCL-LT	18.98	patient_206
patient_206_CCACGGACAATGGAAT-1	pcDLBCL-LT	19.263	patient_206
patient_206_CCACGGACAGTCGATT-1	pcDLBCL-LT	18.98	patient_206
patient_206_CCACGGACAGTTTACG-1	pcDLBCL-LT	18.697	patient_206
patient_206_CCACGGAGTGGTCCGT-1	pcDLBCL-LT	18.697	patient_206
patient_206_CCACGGATCAACTCTT-1	pcDLBCL-LT	18.13	patient_206
patient_206_CCACTACAGATATACG-1	pcDLBCL-LT	19.547	patient_206
patient_206_CCAGCGAGTATAAACG-1	pcDLBCL-LT	18.414	patient_206
patient_206_CCATGTCAGCATGGCA-1	pcDLBCL-LT	18.414	patient_206
patient_206_CCATGTCCAACACCTA-1	pcDLBCL-LT	18.98	patient_206
patient_206_CCATGTCGTATATGAG-1	pcDLBCL-LT	18.414	patient_206
patient_206_CCATGTCTCCGTTGTC-1	pcDLBCL-LT	18.13	patient_206
patient_206_CCATTCGAGCGATTCT-1	pcDLBCL-LT	18.697	patient_206
patient_206_CCATTCGGTATCACCA-1	pcDLBCL-LT	18.13	patient_206
patient_206_CCATTCGGTGTGGTTT-1	pcDLBCL-LT	18.98	patient_206
patient_206_CCATTCGTCTGACCTC-1	pcDLBCL-LT	18.414	patient_206
patient_206_CCCAATCCATAGGATA-1	pcDLBCL-LT	18.98	patient_206
patient_206_CCCAATCGTCTTGCGG-1	pcDLBCL-LT	18.414	patient_206
patient_206_CCCAGTTAGTCGATAA-1	pcDLBCL-LT	19.263	patient_206
patient_206_CCCAGTTTCATACGGT-1	pcDLBCL-LT	19.263	patient_206
patient_206_CCCAGTTTCGGCGGTT-1	pcDLBCL-LT	18.98	patient_206
patient_206_CCCAGTTTCTGCCCTA-1	pcDLBCL-LT	18.98	patient_206
patient_206_CCCATACCATCACCCT-1	pcDLBCL-LT	18.13	patient_206
patient_206_CCCATACGTCTCTCGT-1	pcDLBCL-LT	17.847	patient_206
patient_206_CCCTCCTAGACGCTTT-1	pcDLBCL-LT	18.98	patient_206
patient_206_CCCTCCTAGTTCGATC-1	pcDLBCL-LT	18.414	patient_206
patient_206_CCCTCCTCATTCCTGC-1	pcDLBCL-LT	18.13	patient_206
patient_206_CCGGGATAGCTACCTA-1	pcDLBCL-LT	18.414	patient_206
patient_206_CCGGGATGTAGCGTGA-1	pcDLBCL-LT	17.847	patient_206
patient_206_CCGGGATGTGTTTGGT-1	pcDLBCL-LT	17.564	patient_206
patient_206_CCGGTAGCATGAAGTA-1	pcDLBCL-LT	19.263	patient_206
patient_206_CCGGTAGTCAAACAAG-1	pcDLBCL-LT	18.98	patient_206
patient_206_CCGGTAGTCTGAGTGT-1	pcDLBCL-LT	19.263	patient_206
patient_206_CCGTACTGTTATGCGT-1	pcDLBCL-LT	18.98	patient_206
patient_206_CCGTACTTCTGTCTCG-1	pcDLBCL-LT	19.263	patient_206
patient_206_CCGTGGAAGCAGCCTC-1	pcDLBCL-LT	18.697	patient_206
patient_206_CCGTTCAGTGTGCGTC-1	pcDLBCL-LT	18.98	patient_206
patient_206_CCGTTCATCCAGTAGT-1	pcDLBCL-LT	18.414	patient_206
patient_206_CCTAAAGAGGAACTGC-1	pcDLBCL-LT	19.263	patient_206
patient_206_CCTAAAGGTCATATCG-1	pcDLBCL-LT	17.847	patient_206
patient_206_CCTAAAGGTTGGTTTG-1	pcDLBCL-LT	18.98	patient_206
patient_206_CCTAAAGTCGCCCTTA-1	pcDLBCL-LT	18.98	patient_206
patient_206_CCTAAAGTCGTAGGAG-1	pcDLBCL-LT	18.98	patient_206
patient_206_CCTACACCACTGAAGG-1	pcDLBCL-LT	18.98	patient_206
patient_206_CCTACACTCCTTTCTC-1	pcDLBCL-LT	19.263	patient_206
patient_206_CCTACCAAGCGTAGTG-1	pcDLBCL-LT	2.833	patient_206
patient_206_CCTAGCTAGTAGGCCA-1	pcDLBCL-LT	19.263	patient_206
patient_206_CCTAGCTCACTGAAGG-1	pcDLBCL-LT	1.705	patient_206
patient_206_CCTAGCTGTGTAAGTA-1	pcDLBCL-LT	18.98	patient_206
patient_206_CCTATTAGTAGCCTCG-1	pcDLBCL-LT	18.98	patient_206
patient_206_CCTCAGTTCAGGCAAG-1	pcDLBCL-LT	17.564	patient_206
patient_206_CCTCTGAAGGACACCA-1	pcDLBCL-LT	19.547	patient_206
patient_206_CCTCTGAAGTCGTACT-1	pcDLBCL-LT	18.98	patient_206
patient_206_CCTTCCCGTTACGGAG-1	pcDLBCL-LT	18.98	patient_206
patient_206_CCTTCCCTCCAGTATG-1	pcDLBCL-LT	18.98	patient_206
patient_206_CCTTTCTAGAAACGAG-1	pcDLBCL-LT	18.414	patient_206
patient_206_CCTTTCTAGCCAGGAT-1	pcDLBCL-LT	17.847	patient_206
patient_206_CCTTTCTCATCCAACA-1	pcDLBCL-LT	19.547	patient_206
patient_206_CCTTTCTTCCTTCAAT-1	pcDLBCL-LT	18.98	patient_206
patient_206_CGAATGTTCACTTACT-1	pcDLBCL-LT	18.414	patient_206
patient_206_CGAATGTTCTCCCTGA-1	pcDLBCL-LT	18.414	patient_206
patient_206_CGAGAAGAGTTCGCGC-1	pcDLBCL-LT	19.263	patient_206
patient_206_CGAGAAGGTCTGCAAT-1	pcDLBCL-LT	18.98	patient_206
patient_206_CGAGAAGTCTCAAACG-1	pcDLBCL-LT	19.263	patient_206
patient_206_CGAGCACAGAGCCTAG-1	pcDLBCL-LT	19.263	patient_206
patient_206_CGAGCACCAGCATGAG-1	pcDLBCL-LT	19.263	patient_206
patient_206_CGAGCACTCGGCATCG-1	pcDLBCL-LT	19.547	patient_206
patient_206_CGATGGCAGTCCATAC-1	pcDLBCL-LT	18.13	patient_206
patient_206_CGATGTAAGATGTTAG-1	pcDLBCL-LT	18.98	patient_206
patient_206_CGATGTAAGGCTCATT-1	pcDLBCL-LT	18.414	patient_206
patient_206_CGATGTACATTATCTC-1	pcDLBCL-LT	17.847	patient_206
patient_206_CGATGTATCATAACCG-1	pcDLBCL-LT	18.98	patient_206
patient_206_CGATTGAAGAAACCAT-1	pcDLBCL-LT	19.263	patient_206
patient_206_CGATTGACAAGCGTAG-1	pcDLBCL-LT	18.697	patient_206
patient_206_CGATTGAGTACCGAGA-1	pcDLBCL-LT	18.98	patient_206
patient_206_CGATTGATCGACCAGC-1	pcDLBCL-LT	17.847	patient_206
patient_206_CGCCAAGCAAACGTGG-1	pcDLBCL-LT	18.414	patient_206
patient_206_CGCGGTACAACGATGG-1	pcDLBCL-LT	17.847	patient_206
patient_206_CGCGTTTAGCACCGTC-1	pcDLBCL-LT	18.98	patient_206
patient_206_CGCGTTTTCGCCTGTT-1	pcDLBCL-LT	18.98	patient_206
patient_206_CGCGTTTTCTTGCCGT-1	pcDLBCL-LT	19.83	patient_206
patient_206_CGCTATCCACGTCAGC-1	pcDLBCL-LT	17.847	patient_206
patient_206_CGCTATCTCACTTACT-1	pcDLBCL-LT	18.98	patient_206
patient_206_CGCTGGAAGCGACGTA-1	pcDLBCL-LT	18.98	patient_206
patient_206_CGCTTCAAGCTGAACG-1	pcDLBCL-LT	19.263	patient_206
patient_206_CGGACGTAGAGTACCG-1	pcDLBCL-LT	18.98	patient_206
patient_206_CGGACGTTCTGGCGTG-1	pcDLBCL-LT	18.98	patient_206
patient_206_CGGACTGAGTACCGGA-1	pcDLBCL-LT	4.261	patient_206
patient_206_CGGACTGGTGCCTTGG-1	pcDLBCL-LT	19.263	patient_206
patient_206_CGGACTGTCGAACTGT-1	pcDLBCL-LT	18.98	patient_206
patient_206_CGGAGCTGTCATGCCG-1	pcDLBCL-LT	19.263	patient_206
patient_206_CGGAGCTTCCACTCCA-1	pcDLBCL-LT	18.414	patient_206
patient_206_CGGAGTCAGACAATAC-1	pcDLBCL-LT	18.13	patient_206
patient_206_CGGAGTCAGATCTGAA-1	pcDLBCL-LT	17.847	patient_206
patient_206_CGGAGTCAGTATCTCG-1	pcDLBCL-LT	18.98	patient_206
patient_206_CGGAGTCGTCCGTCAG-1	pcDLBCL-LT	18.98	patient_206
patient_206_CGGCTAGAGTGGTCCC-1	pcDLBCL-LT	17.564	patient_206
patient_206_CGGCTAGAGTGTACCT-1	pcDLBCL-LT	17.847	patient_206
patient_206_CGGCTAGCATACCATG-1	pcDLBCL-LT	17.564	patient_206
patient_206_CGGCTAGGTGCCTGGT-1	pcDLBCL-LT	18.697	patient_206
patient_206_CGGCTAGGTGTCAATC-1	pcDLBCL-LT	18.13	patient_206
patient_206_CGGCTAGTCCTTCAAT-1	pcDLBCL-LT	18.98	patient_206
patient_206_CGGGTCAAGCAATATG-1	pcDLBCL-LT	18.98	patient_206
patient_206_CGGGTCAAGGCATGTG-1	pcDLBCL-LT	19.263	patient_206
patient_206_CGGGTCAGTCGCGTGT-1	pcDLBCL-LT	18.697	patient_206
patient_206_CGGTTAACATGCAATC-1	pcDLBCL-LT	19.547	patient_206
patient_206_CGTAGCGCAAACGTGG-1	pcDLBCL-LT	17.564	patient_206
patient_206_CGTAGGCAGGTGCAAC-1	pcDLBCL-LT	17.564	patient_206
patient_206_CGTCACTGTCGAGATG-1	pcDLBCL-LT	18.98	patient_206
patient_206_CGTCAGGAGTAACCCT-1	pcDLBCL-LT	18.98	patient_206
patient_206_CGTCAGGGTACATCCA-1	pcDLBCL-LT	19.263	patient_206
patient_206_CGTCCATAGCCAGTTT-1	pcDLBCL-LT	18.13	patient_206
patient_206_CGTCCATAGTGTGGCA-1	pcDLBCL-LT	18.13	patient_206
patient_206_CGTCCATCAGTGGGAT-1	pcDLBCL-LT	18.697	patient_206
patient_206_CGTCTACCAACGATGG-1	pcDLBCL-LT	18.98	patient_206
patient_206_CGTCTACGTAAACACA-1	pcDLBCL-LT	18.98	patient_206
patient_206_CGTGAGCTCACCCTCA-1	pcDLBCL-LT	19.263	patient_206
patient_206_CGTGTAATCGATCCCT-1	pcDLBCL-LT	18.98	patient_206
patient_206_CGTGTCTAGTATTGGA-1	pcDLBCL-LT	18.414	patient_206
patient_206_CGTGTCTGTAACGTTC-1	pcDLBCL-LT	17.564	patient_206
patient_206_CGTGTCTTCGTTACGA-1	pcDLBCL-LT	17.564	patient_206
patient_206_CGTTAGACAATCGGTT-1	pcDLBCL-LT	19.263	patient_206
patient_206_CGTTAGAGTCCGCTGA-1	pcDLBCL-LT	17.564	patient_206
patient_206_CGTTCTGGTCACAAGG-1	pcDLBCL-LT	18.98	patient_206
patient_206_CGTTGGGTCTCGAGTA-1	pcDLBCL-LT	19.263	patient_206
patient_206_CTAACTTAGCAGCCTC-1	pcDLBCL-LT	1.133	patient_206
patient_206_CTAACTTGTGCCTTGG-1	pcDLBCL-LT	19.83	patient_206
patient_206_CTAAGACAGGCTCAGA-1	pcDLBCL-LT	18.697	patient_206
patient_206_CTAAGACAGTGTACCT-1	pcDLBCL-LT	18.13	patient_206
patient_206_CTAAGACCATGCTAGT-1	pcDLBCL-LT	19.547	patient_206
patient_206_CTAATGGAGGACAGCT-1	pcDLBCL-LT	18.98	patient_206
patient_206_CTAATGGAGTCCAGGA-1	pcDLBCL-LT	2.833	patient_206
patient_206_CTAATGGCACCGGAAA-1	pcDLBCL-LT	18.697	patient_206
patient_206_CTAATGGTCTTTACGT-1	pcDLBCL-LT	18.697	patient_206
patient_206_CTACACCGTTCAGTAC-1	pcDLBCL-LT	19.263	patient_206
patient_206_CTACACCTCACATACG-1	pcDLBCL-LT	18.697	patient_206
patient_206_CTACATTAGACTCGGA-1	pcDLBCL-LT	18.13	patient_206
patient_206_CTACATTGTCAAAGAT-1	pcDLBCL-LT	17.847	patient_206
patient_206_CTACCCACATTCCTGC-1	pcDLBCL-LT	18.98	patient_206
patient_206_CTAGAGTTCTGAGTGT-1	pcDLBCL-LT	18.98	patient_206
patient_206_CTAGCCTAGCCCAACC-1	pcDLBCL-LT	17.847	patient_206
patient_206_CTAGCCTAGCGATATA-1	pcDLBCL-LT	18.13	patient_206
patient_206_CTAGTGATCGTGACAT-1	pcDLBCL-LT	19.547	patient_206
patient_206_CTCACACAGACAAGCC-1	pcDLBCL-LT	18.98	patient_206
patient_206_CTCACACCAAGACGTG-1	pcDLBCL-LT	17.847	patient_206
patient_206_CTCAGAACACACTGCG-1	pcDLBCL-LT	18.697	patient_206
patient_206_CTCAGAAGTTGCGTTA-1	pcDLBCL-LT	18.414	patient_206
patient_206_CTCAGAATCACCATAG-1	pcDLBCL-LT	18.697	patient_206
patient_206_CTCATTACACCGATAT-1	pcDLBCL-LT	18.697	patient_206
patient_206_CTCCTAGTCACTTATC-1	pcDLBCL-LT	19.263	patient_206
patient_206_CTCCTAGTCCGCTGTT-1	pcDLBCL-LT	18.414	patient_206
patient_206_CTCGAAAAGTCGTACT-1	pcDLBCL-LT	18.414	patient_206
patient_206_CTCGAAATCCACGAAT-1	pcDLBCL-LT	18.98	patient_206
patient_206_CTCGAGGCAAGTCTAC-1	pcDLBCL-LT	19.547	patient_206
patient_206_CTCGGAGGTATAGTAG-1	pcDLBCL-LT	18.98	patient_206
patient_206_CTCGGAGTCTTACCTA-1	pcDLBCL-LT	19.263	patient_206
patient_206_CTCGGGACACCCTATC-1	pcDLBCL-LT	18.98	patient_206
patient_206_CTCGGGAGTCTGGAGA-1	pcDLBCL-LT	18.98	patient_206
patient_206_CTCGGGAGTTTGGGCC-1	pcDLBCL-LT	18.697	patient_206
patient_206_CTCGTCAAGCAGATCG-1	pcDLBCL-LT	18.98	patient_206
patient_206_CTCGTCACAGCTCCGA-1	pcDLBCL-LT	19.263	patient_206
patient_206_CTCGTCAGTCATACTG-1	pcDLBCL-LT	18.98	patient_206
patient_206_CTCGTCAGTGTGCCTG-1	pcDLBCL-LT	17.564	patient_206
patient_206_CTCTAATTCGTTGACA-1	pcDLBCL-LT	18.697	patient_206
patient_206_CTCTACGGTACTCTCC-1	pcDLBCL-LT	18.13	patient_206
patient_206_CTCTGGTGTTCAGACT-1	pcDLBCL-LT	18.13	patient_206
patient_206_CTGAAACAGGAGTCTG-1	pcDLBCL-LT	17.847	patient_206
patient_206_CTGAAACAGGTGACCA-1	pcDLBCL-LT	18.98	patient_206
patient_206_CTGAAACGTTATCCGA-1	pcDLBCL-LT	19.263	patient_206
patient_206_CTGAAGTCAGTAGAGC-1	pcDLBCL-LT	19.263	patient_206
patient_206_CTGATAGCAGACAGGT-1	pcDLBCL-LT	17.847	patient_206
patient_206_CTGATAGTCTGTTGAG-1	pcDLBCL-LT	17.847	patient_206
patient_206_CTGATCCCAGCTGGCT-1	pcDLBCL-LT	18.697	patient_206
patient_206_CTGATCCGTATAAACG-1	pcDLBCL-LT	18.98	patient_206
patient_206_CTGCCTACAAAGGAAG-1	pcDLBCL-LT	19.263	patient_206
patient_206_CTGCGGACAACTGGCC-1	pcDLBCL-LT	19.263	patient_206
patient_206_CTGCTGTAGCGGATCA-1	pcDLBCL-LT	18.98	patient_206
patient_206_CTGCTGTCACGACTCG-1	pcDLBCL-LT	19.263	patient_206
patient_206_CTGGTCTGTACCGCTG-1	pcDLBCL-LT	18.13	patient_206
patient_206_CTGTGCTAGAAACCAT-1	pcDLBCL-LT	17.847	patient_206
patient_206_CTGTGCTAGGATTCGG-1	pcDLBCL-LT	19.263	patient_206
patient_206_CTGTGCTCAAGCGATG-1	pcDLBCL-LT	18.414	patient_206
patient_206_CTGTGCTGTACCATCA-1	pcDLBCL-LT	17.847	patient_206
patient_206_CTGTGCTTCAAGAAGT-1	pcDLBCL-LT	17.564	patient_206
patient_206_CTGTGCTTCCAGATCA-1	pcDLBCL-LT	18.98	patient_206
patient_206_CTGTTTACAACACCTA-1	pcDLBCL-LT	18.98	patient_206
patient_206_CTTAACTAGAGCTATA-1	pcDLBCL-LT	19.263	patient_206
patient_206_CTTAACTCATTCGACA-1	pcDLBCL-LT	17.847	patient_206
patient_206_CTTAACTTCGTAGATC-1	pcDLBCL-LT	18.13	patient_206
patient_206_CTTACCGAGAGTACCG-1	pcDLBCL-LT	18.98	patient_206
patient_206_CTTAGGAGTATAATGG-1	pcDLBCL-LT	19.263	patient_206
patient_206_CTTAGGAGTTCCTCCA-1	pcDLBCL-LT	19.263	patient_206
patient_206_CTTAGGATCAATACCG-1	pcDLBCL-LT	17.847	patient_206
patient_206_CTTCTCTCAGATCGGA-1	pcDLBCL-LT	18.98	patient_206
patient_206_CTTCTCTCATGGTAGG-1	pcDLBCL-LT	18.13	patient_206
patient_206_CTTCTCTGTCCTCCAT-1	pcDLBCL-LT	19.263	patient_206
patient_206_CTTGGCTTCAGCACAT-1	pcDLBCL-LT	19.263	patient_206
patient_206_CTTTGCGAGCCCAATT-1	pcDLBCL-LT	19.547	patient_206
patient_206_GAAACTCTCCGCATAA-1	pcDLBCL-LT	18.414	patient_206
patient_206_GAAATGAGTGAAAGAG-1	pcDLBCL-LT	19.263	patient_206
patient_206_GAACATCAGATCGATA-1	pcDLBCL-LT	18.98	patient_206
patient_206_GAACATCCACCCATGG-1	pcDLBCL-LT	17.847	patient_206
patient_206_GAACCTAAGTACGCGA-1	pcDLBCL-LT	19.263	patient_206
patient_206_GAACGGAAGGGCATGT-1	pcDLBCL-LT	19.263	patient_206
patient_206_GAACGGACATGAAGTA-1	pcDLBCL-LT	18.13	patient_206
patient_206_GAACGGAGTTCGTCTC-1	pcDLBCL-LT	18.98	patient_206
patient_206_GAAGCAGAGGTGCAAC-1	pcDLBCL-LT	17.564	patient_206
patient_206_GAATAAGAGGCATGTG-1	pcDLBCL-LT	18.98	patient_206
patient_206_GAATAAGCATAGGATA-1	pcDLBCL-LT	18.98	patient_206
patient_206_GAATAAGGTCTTTCAT-1	pcDLBCL-LT	18.697	patient_206
patient_206_GAATGAACACCGAATT-1	pcDLBCL-LT	19.263	patient_206
patient_206_GAATGAACATGGATGG-1	pcDLBCL-LT	18.98	patient_206
patient_206_GAATGAAGTTGGAGGT-1	pcDLBCL-LT	18.98	patient_206
patient_206_GACAGAGCAATCGAAA-1	pcDLBCL-LT	18.98	patient_206
patient_206_GACCAATCACAGGCCT-1	pcDLBCL-LT	18.13	patient_206
patient_206_GACCAATTCAAACCGT-1	pcDLBCL-LT	17.847	patient_206
patient_206_GACCAATTCTTAACCT-1	pcDLBCL-LT	19.263	patient_206
patient_206_GACCAATTCTTCGAGA-1	pcDLBCL-LT	18.98	patient_206
patient_206_GACCTGGGTGAGCGAT-1	pcDLBCL-LT	18.98	patient_206
patient_206_GACCTGGTCTCCAGGG-1	pcDLBCL-LT	17.564	patient_206
patient_206_GACGCGTCAATGACCT-1	pcDLBCL-LT	18.13	patient_206
patient_206_GACGCGTTCGGTCTAA-1	pcDLBCL-LT	18.697	patient_206
patient_206_GACGTGCAGATGGGTC-1	pcDLBCL-LT	17.847	patient_206
patient_206_GACGTGCCAATGCCAT-1	pcDLBCL-LT	18.414	patient_206
patient_206_GACGTGCGTATAAACG-1	pcDLBCL-LT	18.98	patient_206
patient_206_GACGTTACACACAGAG-1	pcDLBCL-LT	18.98	patient_206
patient_206_GACTAACAGAATTCCC-1	pcDLBCL-LT	18.98	patient_206
patient_206_GACTAACAGATGCGAC-1	pcDLBCL-LT	19.547	patient_206
patient_206_GACTAACGTGTAACGG-1	pcDLBCL-LT	19.263	patient_206
patient_206_GACTAACTCTGTCAAG-1	pcDLBCL-LT	19.263	patient_206
patient_206_GACTGCGGTTCAGGCC-1	pcDLBCL-LT	17.847	patient_206
patient_206_GACTGCGTCTGAGGGA-1	pcDLBCL-LT	18.697	patient_206
patient_206_GAGCAGAAGCGATAGC-1	pcDLBCL-LT	18.414	patient_206
patient_206_GAGCAGAAGCTGCAAG-1	pcDLBCL-LT	17.847	patient_206
patient_206_GAGCAGACACGTTGGC-1	pcDLBCL-LT	18.98	patient_206
patient_206_GAGGTGACAGCCTGTG-1	pcDLBCL-LT	18.414	patient_206
patient_206_GAGTCCGAGTTACGGG-1	pcDLBCL-LT	19.263	patient_206
patient_206_GAGTCCGCACGTAAGG-1	pcDLBCL-LT	18.98	patient_206
patient_206_GATCAGTCACGGTAAG-1	pcDLBCL-LT	18.98	patient_206
patient_206_GATCGCGCATGTCTCC-1	pcDLBCL-LT	19.83	patient_206
patient_206_GATCGCGGTAGGGACT-1	pcDLBCL-LT	18.13	patient_206
patient_206_GATCGTATCAGTTTGG-1	pcDLBCL-LT	17.847	patient_206
patient_206_GATCGTATCTCCGGTT-1	pcDLBCL-LT	18.13	patient_206
patient_206_GATCTAGAGAAGATTC-1	pcDLBCL-LT	17.847	patient_206
patient_206_GATCTAGAGCTAGGCA-1	pcDLBCL-LT	1.133	patient_206
patient_206_GATGAAAGTCATACTG-1	pcDLBCL-LT	18.13	patient_206
patient_206_GATGAAATCAGCACAT-1	pcDLBCL-LT	17.847	patient_206
patient_206_GATGAAATCTGCAGTA-1	pcDLBCL-LT	18.98	patient_206
patient_206_GATGAGGCACGAAATA-1	pcDLBCL-LT	19.263	patient_206
patient_206_GATGAGGGTAGCGTAG-1	pcDLBCL-LT	18.13	patient_206
patient_206_GATGAGGTCAACACCA-1	pcDLBCL-LT	18.13	patient_206
patient_206_GATGCTATCTCTTGAT-1	pcDLBCL-LT	18.13	patient_206
patient_206_GATTCAGAGAAGGTGA-1	pcDLBCL-LT	18.697	patient_206
patient_206_GATTCAGTCCAGATCA-1	pcDLBCL-LT	17.847	patient_206
patient_206_GCAAACTTCGGCTTGG-1	pcDLBCL-LT	18.98	patient_206
patient_206_GCAATCACACATGTGT-1	pcDLBCL-LT	18.98	patient_206
patient_206_GCACATACACCAACCG-1	pcDLBCL-LT	17.847	patient_206
patient_206_GCACATAGTCCTAGCG-1	pcDLBCL-LT	18.13	patient_206
patient_206_GCACTCTAGGGTGTGT-1	pcDLBCL-LT	1.7	patient_206
patient_206_GCACTCTCACTCAGGC-1	pcDLBCL-LT	18.98	patient_206
patient_206_GCACTCTGTCCTCTTG-1	pcDLBCL-LT	18.414	patient_206
patient_206_GCACTCTTCAAGGTAA-1	pcDLBCL-LT	18.98	patient_206
patient_206_GCAGCCAGTAACGTTC-1	pcDLBCL-LT	18.98	patient_206
patient_206_GCAGCCAGTATAGTAG-1	pcDLBCL-LT	19.263	patient_206
patient_206_GCAGCCAGTCGAACAG-1	pcDLBCL-LT	17.564	patient_206
patient_206_GCAGCCATCAGAGCTT-1	pcDLBCL-LT	18.98	patient_206
patient_206_GCAGTTACATGTTGAC-1	pcDLBCL-LT	17.847	patient_206
patient_206_GCAGTTAGTAGAAGGA-1	pcDLBCL-LT	18.697	patient_206
patient_206_GCAGTTATCAATCTCT-1	pcDLBCL-LT	18.697	patient_206
patient_206_GCATACACATGCTAGT-1	pcDLBCL-LT	18.697	patient_206
patient_206_GCATGATCACATGGGA-1	pcDLBCL-LT	19.263	patient_206
patient_206_GCATGATCAGGTCTCG-1	pcDLBCL-LT	18.414	patient_206
patient_206_GCATGATGTACAAGTA-1	pcDLBCL-LT	18.98	patient_206
patient_206_GCATGCGGTCACACGC-1	pcDLBCL-LT	18.98	patient_206
patient_206_GCATGCGGTCACTGGC-1	pcDLBCL-LT	17.847	patient_206
patient_206_GCATGCGGTGCTGTAT-1	pcDLBCL-LT	19.263	patient_206
patient_206_GCATGCGTCTCTAAGG-1	pcDLBCL-LT	17.564	patient_206
patient_206_GCATGCGTCTTCCTTC-1	pcDLBCL-LT	18.98	patient_206
patient_206_GCATGTACACAGTCGC-1	pcDLBCL-LT	18.98	patient_206
patient_206_GCATGTAGTAAGTTCC-1	pcDLBCL-LT	18.98	patient_206
patient_206_GCCTCTACAGTATGCT-1	pcDLBCL-LT	19.547	patient_206
patient_206_GCCTCTATCCTCAACC-1	pcDLBCL-LT	17.847	patient_206
patient_206_GCGACCATCAATCTCT-1	pcDLBCL-LT	18.414	patient_206
patient_206_GCGACCATCAGTCCCT-1	pcDLBCL-LT	17.847	patient_206
patient_206_GCGACCATCTTACCTA-1	pcDLBCL-LT	18.697	patient_206
patient_206_GCGAGAACACTAAGTC-1	pcDLBCL-LT	18.697	patient_206
patient_206_GCGAGAAGTGATGATA-1	pcDLBCL-LT	18.98	patient_206
patient_206_GCGCAACAGCCAACAG-1	pcDLBCL-LT	19.547	patient_206
patient_206_GCGCAACCAATGACCT-1	pcDLBCL-LT	18.98	patient_206
patient_206_GCGCAACTCTGTGCAA-1	pcDLBCL-LT	19.263	patient_206
patient_206_GCGCCAACAGCATACT-1	pcDLBCL-LT	18.414	patient_206
patient_206_GCGCGATAGACGACGT-1	pcDLBCL-LT	19.263	patient_206
patient_206_GCGCGATAGGTGCACA-1	pcDLBCL-LT	18.13	patient_206
patient_206_GCGCGATGTCTGGTCG-1	pcDLBCL-LT	18.98	patient_206
patient_206_GCGCGATGTGGGTCAA-1	pcDLBCL-LT	18.414	patient_206
patient_206_GCGGGTTCAAGCGAGT-1	pcDLBCL-LT	19.263	patient_206
patient_206_GCGGGTTCACAAGACG-1	pcDLBCL-LT	18.98	patient_206
patient_206_GCGGGTTGTGTGACGA-1	pcDLBCL-LT	18.13	patient_206
patient_206_GCTCCTAAGACCGGAT-1	pcDLBCL-LT	18.13	patient_206
patient_206_GCTCCTATCCCATTAT-1	pcDLBCL-LT	18.98	patient_206
patient_206_GCTCTGTGTAGCCTCG-1	pcDLBCL-LT	18.98	patient_206
patient_206_GCTGCAGCAAGTTAAG-1	pcDLBCL-LT	18.98	patient_206
patient_206_GCTGCAGGTAGAAGGA-1	pcDLBCL-LT	17.847	patient_206
patient_206_GCTGCAGGTCAGATAA-1	pcDLBCL-LT	3.134	patient_206
patient_206_GCTGCAGGTTCCGGCA-1	pcDLBCL-LT	18.13	patient_206
patient_206_GCTGCGATCCTATGTT-1	pcDLBCL-LT	18.98	patient_206
patient_206_GCTGCGATCGCAAACT-1	pcDLBCL-LT	18.98	patient_206
patient_206_GCTGCTTAGAGGTTAT-1	pcDLBCL-LT	18.697	patient_206
patient_206_GCTGCTTGTGTTAAGA-1	pcDLBCL-LT	18.98	patient_206
patient_206_GCTGCTTGTTGTACAC-1	pcDLBCL-LT	19.263	patient_206
patient_206_GCTGGGTAGTCCGGTC-1	pcDLBCL-LT	18.697	patient_206
patient_206_GCTTCCATCGGCATCG-1	pcDLBCL-LT	18.13	patient_206
patient_206_GCTTGAACAAGAAGAG-1	pcDLBCL-LT	18.98	patient_206
patient_206_GCTTGAACACATGACT-1	pcDLBCL-LT	18.697	patient_206
patient_206_GCTTGAATCTGCTGCT-1	pcDLBCL-LT	18.13	patient_206
patient_206_GGAACTTGTTCGGGCT-1	pcDLBCL-LT	17.847	patient_206
patient_206_GGACAAGAGATGGCGT-1	pcDLBCL-LT	19.263	patient_206
patient_206_GGACAAGCAACACCCG-1	pcDLBCL-LT	17.847	patient_206
patient_206_GGACAGAAGAGTACCG-1	pcDLBCL-LT	18.13	patient_206
patient_206_GGACAGAGTTGGTAAA-1	pcDLBCL-LT	18.697	patient_206
patient_206_GGACAGATCATGTAGC-1	pcDLBCL-LT	18.414	patient_206
patient_206_GGACAGATCTTGTATC-1	pcDLBCL-LT	17.564	patient_206
patient_206_GGACATTAGCCACCTG-1	pcDLBCL-LT	9.375	patient_206
patient_206_GGACATTCAGCTGCTG-1	pcDLBCL-LT	18.98	patient_206
patient_206_GGACATTCAGGTGGAT-1	pcDLBCL-LT	17.847	patient_206
patient_206_GGACATTGTAATAGCA-1	pcDLBCL-LT	18.13	patient_206
patient_206_GGACATTTCCTTGGTC-1	pcDLBCL-LT	17.564	patient_206
patient_206_GGACGTCCACTGTTAG-1	pcDLBCL-LT	18.98	patient_206
patient_206_GGACGTCTCTGAGGGA-1	pcDLBCL-LT	18.98	patient_206
patient_206_GGAGCAAAGGACATTA-1	pcDLBCL-LT	18.13	patient_206
patient_206_GGATGTTCATCGGTTA-1	pcDLBCL-LT	18.98	patient_206
patient_206_GGATTACAGGTGTGGT-1	pcDLBCL-LT	18.414	patient_206
patient_206_GGCAATTAGACGCACA-1	pcDLBCL-LT	18.98	patient_206
patient_206_GGCAATTTCAGAGCTT-1	pcDLBCL-LT	19.263	patient_206
patient_206_GGCCGATAGAGGACGG-1	pcDLBCL-LT	18.98	patient_206
patient_206_GGCCGATTCATAACCG-1	pcDLBCL-LT	17.847	patient_206
patient_206_GGCCGATTCCGGCACA-1	pcDLBCL-LT	18.98	patient_206
patient_206_GGCGACTCAGCTCGAC-1	pcDLBCL-LT	19.263	patient_206
patient_206_GGCGACTGTGCACCAC-1	pcDLBCL-LT	18.414	patient_206
patient_206_GGCGACTGTGCACGAA-1	pcDLBCL-LT	18.697	patient_206
patient_206_GGCGTGTCAATAAGCA-1	pcDLBCL-LT	18.98	patient_206
patient_206_GGCGTGTTCCATGCTC-1	pcDLBCL-LT	18.13	patient_206
patient_206_GGCGTGTTCTAACTGG-1	pcDLBCL-LT	18.697	patient_206
patient_206_GGCTCGAAGTACCGGA-1	pcDLBCL-LT	19.263	patient_206
patient_206_GGCTCGAGTCCCGACA-1	pcDLBCL-LT	17.847	patient_206
patient_206_GGCTCGAGTCTCGTTC-1	pcDLBCL-LT	18.414	patient_206
patient_206_GGCTCGATCAATCACG-1	pcDLBCL-LT	19.263	patient_206
patient_206_GGCTCGATCTTATCTG-1	pcDLBCL-LT	18.98	patient_206
patient_206_GGCTGGTAGGTGACCA-1	pcDLBCL-LT	17.847	patient_206
patient_206_GGGAATGTCCTAGAAC-1	pcDLBCL-LT	18.414	patient_206
patient_206_GGGACCTCACACATGT-1	pcDLBCL-LT	17.564	patient_206
patient_206_GGGAGATCAGCAGTTT-1	pcDLBCL-LT	18.98	patient_206
patient_206_GGGATGAAGAAACGAG-1	pcDLBCL-LT	18.13	patient_206
patient_206_GGGATGAAGCTGAAAT-1	pcDLBCL-LT	18.98	patient_206
patient_206_GGGATGAAGCTGCGAA-1	pcDLBCL-LT	18.98	patient_206
patient_206_GGGATGAAGGCCCTTG-1	pcDLBCL-LT	18.98	patient_206
patient_206_GGGATGAGTCCCTTGT-1	pcDLBCL-LT	18.414	patient_206
patient_206_GGGATGAGTCTAGCCG-1	pcDLBCL-LT	18.98	patient_206
patient_206_GGGATGATCGAGAGCA-1	pcDLBCL-LT	18.98	patient_206
patient_206_GGGCACTGTGATGATA-1	pcDLBCL-LT	17.847	patient_206
patient_206_GGGCATCCACCGGAAA-1	pcDLBCL-LT	19.547	patient_206
patient_206_GGGCATCGTAGCGCAA-1	pcDLBCL-LT	17.28	patient_206
patient_206_GGGTTGCAGCTAGTGG-1	pcDLBCL-LT	18.414	patient_206
patient_206_GGGTTGCCAAGGTTCT-1	pcDLBCL-LT	19.263	patient_206
patient_206_GGGTTGCGTTCACGGC-1	pcDLBCL-LT	18.13	patient_206
patient_206_GGGTTGCGTTTGTGTG-1	pcDLBCL-LT	18.98	patient_206
patient_206_GGGTTGCTCCGTTGCT-1	pcDLBCL-LT	18.98	patient_206
patient_206_GGTATTGAGGAGTCTG-1	pcDLBCL-LT	18.98	patient_206
patient_206_GGTATTGTCGAACTGT-1	pcDLBCL-LT	18.13	patient_206
patient_206_GGTGAAGAGCTCTCGG-1	pcDLBCL-LT	19.263	patient_206
patient_206_GGTGAAGCAATCACAC-1	pcDLBCL-LT	18.98	patient_206
patient_206_GGTGAAGCAATCTACG-1	pcDLBCL-LT	18.98	patient_206
patient_206_GGTGTTACATTAGGCT-1	pcDLBCL-LT	4	patient_206
patient_206_GTAACGTTCCGAATGT-1	pcDLBCL-LT	18.98	patient_206
patient_206_GTAACGTTCGACAGCC-1	pcDLBCL-LT	19.263	patient_206
patient_206_GTAACTGCATGCCTAA-1	pcDLBCL-LT	18.13	patient_206
patient_206_GTAACTGGTAGTGAAT-1	pcDLBCL-LT	18.98	patient_206
patient_206_GTAACTGTCTCTTATG-1	pcDLBCL-LT	4.274	patient_206
patient_206_GTACGTACAGAGCCAA-1	pcDLBCL-LT	18.414	patient_206
patient_206_GTACGTAGTCAGAGGT-1	pcDLBCL-LT	8.499	patient_206
patient_206_GTACGTATCAGCATGT-1	pcDLBCL-LT	18.13	patient_206
patient_206_GTACTCCCAAGAAGAG-1	pcDLBCL-LT	18.414	patient_206
patient_206_GTACTCCCACATCTTT-1	pcDLBCL-LT	19.263	patient_206
patient_206_GTACTCCGTCATCGGC-1	pcDLBCL-LT	19.547	patient_206
patient_206_GTACTCCGTTCGAATC-1	pcDLBCL-LT	19.263	patient_206
patient_206_GTACTCCTCCTCAACC-1	pcDLBCL-LT	18.98	patient_206
patient_206_GTAGGCCCAATTCCTT-1	pcDLBCL-LT	18.414	patient_206
patient_206_GTAGTCACAGGAATGC-1	pcDLBCL-LT	18.13	patient_206
patient_206_GTAGTCAGTAAGCACG-1	pcDLBCL-LT	18.98	patient_206
patient_206_GTAGTCAGTACCGTAT-1	pcDLBCL-LT	18.98	patient_206
patient_206_GTAGTCAGTGAAAGAG-1	pcDLBCL-LT	19.263	patient_206
patient_206_GTATCTTCACTAGTAC-1	pcDLBCL-LT	18.697	patient_206
patient_206_GTATCTTGTTCTGGTA-1	pcDLBCL-LT	18.414	patient_206
patient_206_GTATCTTTCAATAAGG-1	pcDLBCL-LT	19.263	patient_206
patient_206_GTATCTTTCTGCGACG-1	pcDLBCL-LT	18.697	patient_206
patient_206_GTATTCTAGTAGATGT-1	pcDLBCL-LT	18.414	patient_206
patient_206_GTATTCTCACGTCTCT-1	pcDLBCL-LT	19.263	patient_206
patient_206_GTATTCTTCGTATCAG-1	pcDLBCL-LT	18.98	patient_206
patient_206_GTATTCTTCGTGGACC-1	pcDLBCL-LT	18.98	patient_206
patient_206_GTCAAGTCATGGTCAT-1	pcDLBCL-LT	18.98	patient_206
patient_206_GTCAAGTGTTCGCGAC-1	pcDLBCL-LT	18.98	patient_206
patient_206_GTCACAAAGATCCTGT-1	pcDLBCL-LT	19.263	patient_206
patient_206_GTCACGGGTGGGTCAA-1	pcDLBCL-LT	18.98	patient_206
patient_206_GTCACGGTCGGACAAG-1	pcDLBCL-LT	18.98	patient_206
patient_206_GTCATTTAGATCTGAA-1	pcDLBCL-LT	18.13	patient_206
patient_206_GTCATTTCAAGTCTAC-1	pcDLBCL-LT	18.697	patient_206
patient_206_GTCATTTTCACTTCAT-1	pcDLBCL-LT	18.98	patient_206
patient_206_GTCATTTTCCACTGGG-1	pcDLBCL-LT	18.98	patient_206
patient_206_GTCCTCACAATGGATA-1	pcDLBCL-LT	19.547	patient_206
patient_206_GTCGGGTGTGTAATGA-1	pcDLBCL-LT	18.98	patient_206
patient_206_GTCGGGTTCCGTAGTA-1	pcDLBCL-LT	19.263	patient_206
patient_206_GTCGGGTTCGATAGAA-1	pcDLBCL-LT	19.263	patient_206
patient_206_GTCGTAAGTTCCACGG-1	pcDLBCL-LT	17.847	patient_206
patient_206_GTCTTCGAGGACACCA-1	pcDLBCL-LT	17.847	patient_206
patient_206_GTCTTCGCACCACCAG-1	pcDLBCL-LT	18.414	patient_206
patient_206_GTCTTCGGTGCACTTA-1	pcDLBCL-LT	18.98	patient_206
patient_206_GTCTTCGGTGCCTGTG-1	pcDLBCL-LT	18.98	patient_206
patient_206_GTGAAGGGTAGTAGTA-1	pcDLBCL-LT	3.977	patient_206
patient_206_GTGAAGGTCCAAGCCG-1	pcDLBCL-LT	18.98	patient_206
patient_206_GTGAAGGTCTTAGAGC-1	pcDLBCL-LT	19.263	patient_206
patient_206_GTGCAGCAGCCCAACC-1	pcDLBCL-LT	19.263	patient_206
patient_206_GTGCAGCCAGATCCAT-1	pcDLBCL-LT	18.98	patient_206
patient_206_GTGCAGCGTCTTCTCG-1	pcDLBCL-LT	18.414	patient_206
patient_206_GTGCATACAGCTATTG-1	pcDLBCL-LT	17.847	patient_206
patient_206_GTGCATATCTTTACGT-1	pcDLBCL-LT	18.98	patient_206
patient_206_GTGCGGTCACTAAGTC-1	pcDLBCL-LT	18.697	patient_206
patient_206_GTGCGGTTCAGCGACC-1	pcDLBCL-LT	17.564	patient_206
patient_206_GTGCTTCAGATATGGT-1	pcDLBCL-LT	19.263	patient_206
patient_206_GTGCTTCCAATAAGCA-1	pcDLBCL-LT	18.98	patient_206
patient_206_GTGCTTCGTACCGTTA-1	pcDLBCL-LT	18.13	patient_206
patient_206_GTGGGTCGTCGACTAT-1	pcDLBCL-LT	19.263	patient_206
patient_206_GTGGGTCTCCGCGCAA-1	pcDLBCL-LT	18.98	patient_206
patient_206_GTGTGCGCAATCGGTT-1	pcDLBCL-LT	19.263	patient_206
patient_206_GTGTGCGCAGTCGATT-1	pcDLBCL-LT	18.98	patient_206
patient_206_GTGTTAGCAAGCGTAG-1	pcDLBCL-LT	19.263	patient_206
patient_206_GTTAAGCGTTCATGGT-1	pcDLBCL-LT	18.697	patient_206
patient_206_GTTACAGCAATGAAAC-1	pcDLBCL-LT	18.414	patient_206
patient_206_GTTACAGGTCCGTCAG-1	pcDLBCL-LT	19.263	patient_206
patient_206_GTTACAGGTCTTCAAG-1	pcDLBCL-LT	18.98	patient_206
patient_206_GTTACAGGTGTGACCC-1	pcDLBCL-LT	18.414	patient_206
patient_206_GTTACAGTCTCAACTT-1	pcDLBCL-LT	18.13	patient_206
patient_206_GTTCATTAGCCTCGTG-1	pcDLBCL-LT	17.564	patient_206
patient_206_GTTCATTCACATTAGC-1	pcDLBCL-LT	18.98	patient_206
patient_206_GTTCGGGTCCGAATGT-1	pcDLBCL-LT	19.263	patient_206
patient_206_GTTCTCGAGGTGATAT-1	pcDLBCL-LT	18.13	patient_206
patient_206_GTTCTCGAGTAATCCC-1	pcDLBCL-LT	18.13	patient_206
patient_206_TAAACCGAGATCTGAA-1	pcDLBCL-LT	19.263	patient_206
patient_206_TAAACCGAGTGCCAGA-1	pcDLBCL-LT	18.98	patient_206
patient_206_TAAACCGTCGTTGCCT-1	pcDLBCL-LT	18.13	patient_206
patient_206_TAAGAGATCATGTCCC-1	pcDLBCL-LT	17.847	patient_206
patient_206_TAAGAGATCGATAGAA-1	pcDLBCL-LT	18.13	patient_206
patient_206_TAAGAGATCTACCTGC-1	pcDLBCL-LT	19.263	patient_206
patient_206_TAAGAGATCTCCGGTT-1	pcDLBCL-LT	18.13	patient_206
patient_206_TAAGCGTAGTCTCAAC-1	pcDLBCL-LT	18.98	patient_206
patient_206_TAAGCGTCAGGAACGT-1	pcDLBCL-LT	18.98	patient_206
patient_206_TAAGCGTGTCCAGTGC-1	pcDLBCL-LT	18.98	patient_206
patient_206_TAAGTGCAGCACAGGT-1	pcDLBCL-LT	18.98	patient_206
patient_206_TAAGTGCAGTGCCAGA-1	pcDLBCL-LT	18.697	patient_206
patient_206_TACACGATCATCATTC-1	pcDLBCL-LT	18.697	patient_206
patient_206_TACAGTGTCACTTCAT-1	pcDLBCL-LT	18.13	patient_206
patient_206_TACCTATAGCCGCCTA-1	pcDLBCL-LT	18.98	patient_206
patient_206_TACCTATCACCATGTA-1	pcDLBCL-LT	18.13	patient_206
patient_206_TACCTATCATCCTTGC-1	pcDLBCL-LT	18.98	patient_206
patient_206_TACCTATTCATAACCG-1	pcDLBCL-LT	18.414	patient_206
patient_206_TACCTATTCCAGATCA-1	pcDLBCL-LT	18.13	patient_206
patient_206_TACCTTAAGCTAGTCT-1	pcDLBCL-LT	17.847	patient_206
patient_206_TACCTTAAGTAGGCCA-1	pcDLBCL-LT	18.13	patient_206
patient_206_TACCTTACACGTCTCT-1	pcDLBCL-LT	19.263	patient_206
patient_206_TACCTTATCTGTGCAA-1	pcDLBCL-LT	18.98	patient_206
patient_206_TACGGATGTAAATACG-1	pcDLBCL-LT	19.263	patient_206
patient_206_TACGGTAAGATATGGT-1	pcDLBCL-LT	18.697	patient_206
patient_206_TACGGTAAGGAGTACC-1	pcDLBCL-LT	19.547	patient_206
patient_206_TACGGTACATCACAAC-1	pcDLBCL-LT	18.697	patient_206
patient_206_TACTCATAGCCGGTAA-1	pcDLBCL-LT	8.499	patient_206
patient_206_TACTCATAGTCGTTTG-1	pcDLBCL-LT	19.263	patient_206
patient_206_TACTCGCAGATAGCAT-1	pcDLBCL-LT	19.263	patient_206
patient_206_TACTCGCCATGAACCT-1	pcDLBCL-LT	18.697	patient_206
patient_206_TACTTACAGATATACG-1	pcDLBCL-LT	19.263	patient_206
patient_206_TACTTACTCTTCGAGA-1	pcDLBCL-LT	18.697	patient_206
patient_206_TACTTGTCAGCGTCCA-1	pcDLBCL-LT	17.847	patient_206
patient_206_TACTTGTCAGTCACTA-1	pcDLBCL-LT	18.414	patient_206
patient_206_TACTTGTGTACGAAAT-1	pcDLBCL-LT	18.98	patient_206
patient_206_TACTTGTGTTCTCATT-1	pcDLBCL-LT	18.98	patient_206
patient_206_TAGACCAGTGTCTGAT-1	pcDLBCL-LT	0	patient_206
patient_206_TAGAGCTAGTTAAGTG-1	pcDLBCL-LT	19.547	patient_206
patient_206_TAGAGCTGTCCGAACC-1	pcDLBCL-LT	18.98	patient_206
patient_206_TAGCCGGCATGTCGAT-1	pcDLBCL-LT	19.263	patient_206
patient_206_TAGCCGGGTTGGACCC-1	pcDLBCL-LT	18.697	patient_206
patient_206_TAGTTGGAGATGAGAG-1	pcDLBCL-LT	18.98	patient_206
patient_206_TAGTTGGAGGAGCGAG-1	pcDLBCL-LT	18.98	patient_206
patient_206_TAGTTGGAGTGGGCTA-1	pcDLBCL-LT	19.263	patient_206
patient_206_TATCAGGGTATTAGCC-1	pcDLBCL-LT	18.13	patient_206
patient_206_TATCTCAAGAAGCCCA-1	pcDLBCL-LT	18.13	patient_206
patient_206_TATCTCACAACAACCT-1	pcDLBCL-LT	17.847	patient_206
patient_206_TATGCCCCAGTAACGG-1	pcDLBCL-LT	18.98	patient_206
patient_206_TATGCCCGTTCAGCGC-1	pcDLBCL-LT	18.98	patient_206
patient_206_TATTACCAGGTTACCT-1	pcDLBCL-LT	17.847	patient_206
patient_206_TATTACCCAGACAGGT-1	pcDLBCL-LT	19.263	patient_206
patient_206_TATTACCGTTTGGGCC-1	pcDLBCL-LT	18.98	patient_206
patient_206_TCAACGAAGACAGAGA-1	pcDLBCL-LT	18.414	patient_206
patient_206_TCAACGATCACCAGGC-1	pcDLBCL-LT	17.847	patient_206
patient_206_TCAATCTGTTTGTTGG-1	pcDLBCL-LT	18.98	patient_206
patient_206_TCAATCTTCATCTGCC-1	pcDLBCL-LT	19.263	patient_206
patient_206_TCACAAGAGGCATGGT-1	pcDLBCL-LT	19.263	patient_206
patient_206_TCACAAGGTAGTAGTA-1	pcDLBCL-LT	18.13	patient_206
patient_206_TCACGAACAGTCGTGC-1	pcDLBCL-LT	17.847	patient_206
patient_206_TCACGAACATAACCTG-1	pcDLBCL-LT	18.98	patient_206
patient_206_TCACGAAGTTCAGCGC-1	pcDLBCL-LT	18.98	patient_206
patient_206_TCAGATGGTCCGAAGA-1	pcDLBCL-LT	18.414	patient_206
patient_206_TCAGCTCCACACATGT-1	pcDLBCL-LT	18.697	patient_206
patient_206_TCAGCTCCATCACGTA-1	pcDLBCL-LT	19.263	patient_206
patient_206_TCAGGATCATCAGTAC-1	pcDLBCL-LT	19.263	patient_206
patient_206_TCAGGTAAGGACAGCT-1	pcDLBCL-LT	18.13	patient_206
patient_206_TCAGGTAAGGCTCATT-1	pcDLBCL-LT	18.98	patient_206
patient_206_TCAGGTACATACTCTT-1	pcDLBCL-LT	18.98	patient_206
patient_206_TCAGGTAGTGTGTGCC-1	pcDLBCL-LT	18.98	patient_206
patient_206_TCATTACCACTTCGAA-1	pcDLBCL-LT	18.98	patient_206
patient_206_TCATTACTCTGCCCTA-1	pcDLBCL-LT	19.83	patient_206
patient_206_TCATTACTCTGTCTCG-1	pcDLBCL-LT	19.263	patient_206
patient_206_TCATTTGCACACCGAC-1	pcDLBCL-LT	18.98	patient_206
patient_206_TCATTTGTCGGCCGAT-1	pcDLBCL-LT	18.98	patient_206
patient_206_TCATTTGTCGTGGACC-1	pcDLBCL-LT	18.98	patient_206
patient_206_TCCACACAGCTGCCCA-1	pcDLBCL-LT	17.847	patient_206
patient_206_TCCCGATCATACGCCG-1	pcDLBCL-LT	19.263	patient_206
patient_206_TCCCGATGTCGCTTTC-1	pcDLBCL-LT	18.98	patient_206
patient_206_TCCCGATTCTATCCTA-1	pcDLBCL-LT	19.263	patient_206
patient_206_TCGCGAGAGTAGTGCG-1	pcDLBCL-LT	17.847	patient_206
patient_206_TCGCGAGCATTTGCCC-1	pcDLBCL-LT	18.98	patient_206
patient_206_TCGCGAGTCCATGAGT-1	pcDLBCL-LT	18.414	patient_206
patient_206_TCGCGTTAGCGCTCCA-1	pcDLBCL-LT	19.547	patient_206
patient_206_TCGCGTTCATCCGTGG-1	pcDLBCL-LT	18.13	patient_206
patient_206_TCGCGTTCATCTATGG-1	pcDLBCL-LT	18.98	patient_206
patient_206_TCGGGACGTAGTGAAT-1	pcDLBCL-LT	18.98	patient_206
patient_206_TCGGTAAAGTCCCACG-1	pcDLBCL-LT	18.98	patient_206
patient_206_TCGTACCAGTAGGCCA-1	pcDLBCL-LT	18.13	patient_206
patient_206_TCGTACCCACGCTTTC-1	pcDLBCL-LT	17.564	patient_206
patient_206_TCGTACCCATAACCTG-1	pcDLBCL-LT	18.13	patient_206
patient_206_TCGTACCGTGCAGTAG-1	pcDLBCL-LT	19.263	patient_206
patient_206_TCGTAGACAACTGCTA-1	pcDLBCL-LT	18.697	patient_206
patient_206_TCTATTGCAGGCGATA-1	pcDLBCL-LT	19.547	patient_206
patient_206_TCTATTGGTACCATCA-1	pcDLBCL-LT	19.263	patient_206
patient_206_TCTATTGGTATATGGA-1	pcDLBCL-LT	18.98	patient_206
patient_206_TCTATTGGTATTAGCC-1	pcDLBCL-LT	17.847	patient_206
patient_206_TCTATTGTCCACGACG-1	pcDLBCL-LT	18.98	patient_206
patient_206_TCTCATACAGGTGCCT-1	pcDLBCL-LT	18.98	patient_206
patient_206_TCTCTAAAGCATGGCA-1	pcDLBCL-LT	18.414	patient_206
patient_206_TCTCTAATCTCTGAGA-1	pcDLBCL-LT	18.697	patient_206
patient_206_TCTGAGAGTTATCACG-1	pcDLBCL-LT	17.847	patient_206
patient_206_TCTGGAAAGAAGGTTT-1	pcDLBCL-LT	18.697	patient_206
patient_206_TCTGGAATCGTACCGG-1	pcDLBCL-LT	19.263	patient_206
patient_206_TCTTCGGGTGGAAAGA-1	pcDLBCL-LT	19.547	patient_206
patient_206_TGAAAGAAGTGAAGTT-1	pcDLBCL-LT	19.263	patient_206
patient_206_TGAAAGACAGCTCCGA-1	pcDLBCL-LT	18.98	patient_206
patient_206_TGAAAGAGTAATCACC-1	pcDLBCL-LT	17.847	patient_206
patient_206_TGAAAGAGTTACTGAC-1	pcDLBCL-LT	18.98	patient_206
patient_206_TGACAACGTCGAACAG-1	pcDLBCL-LT	19.547	patient_206
patient_206_TGACAACTCGCCAGCA-1	pcDLBCL-LT	17.564	patient_206
patient_206_TGACAACTCGGATGTT-1	pcDLBCL-LT	19.547	patient_206
patient_206_TGACGGCGTGAGTATA-1	pcDLBCL-LT	18.697	patient_206
patient_206_TGACGGCTCCTTGGTC-1	pcDLBCL-LT	18.98	patient_206
patient_206_TGACTAGGTCAGATAA-1	pcDLBCL-LT	18.697	patient_206
patient_206_TGACTTTAGGGAAACA-1	pcDLBCL-LT	18.414	patient_206
patient_206_TGAGAGGCATTATCTC-1	pcDLBCL-LT	17.847	patient_206
patient_206_TGAGAGGGTTCATGGT-1	pcDLBCL-LT	17.847	patient_206
patient_206_TGAGAGGTCCGTAGGC-1	pcDLBCL-LT	17.847	patient_206
patient_206_TGAGCATAGCGTTGCC-1	pcDLBCL-LT	18.13	patient_206
patient_206_TGAGCATAGGAGTACC-1	pcDLBCL-LT	18.697	patient_206
patient_206_TGAGCATCATTAACCG-1	pcDLBCL-LT	19.263	patient_206
patient_206_TGAGCATTCTGCTGCT-1	pcDLBCL-LT	18.414	patient_206
patient_206_TGAGCCGAGCGTGTCC-1	pcDLBCL-LT	18.98	patient_206
patient_206_TGAGCCGTCATCGATG-1	pcDLBCL-LT	18.13	patient_206
patient_206_TGAGCCGTCCAGAAGG-1	pcDLBCL-LT	18.414	patient_206
patient_206_TGATTTCAGATAGCAT-1	pcDLBCL-LT	17.564	patient_206
patient_206_TGATTTCGTGACAAAT-1	pcDLBCL-LT	19.263	patient_206
patient_206_TGATTTCGTTGAGTTC-1	pcDLBCL-LT	19.263	patient_206
patient_206_TGATTTCTCGTTGACA-1	pcDLBCL-LT	18.13	patient_206
patient_206_TGCACCTAGACGCTTT-1	pcDLBCL-LT	18.414	patient_206
patient_206_TGCACCTTCAAACCGT-1	pcDLBCL-LT	19.263	patient_206
patient_206_TGCACCTTCTGCCAGG-1	pcDLBCL-LT	18.13	patient_206
patient_206_TGCCAAAAGTAATCCC-1	pcDLBCL-LT	19.263	patient_206
patient_206_TGCCCATCACTTAACG-1	pcDLBCL-LT	18.13	patient_206
patient_206_TGCCCATTCCCAAGAT-1	pcDLBCL-LT	19.263	patient_206
patient_206_TGCCCTAGTTTGACAC-1	pcDLBCL-LT	17.564	patient_206
patient_206_TGCCCTATCCATGCTC-1	pcDLBCL-LT	4.878	patient_206
patient_206_TGCGCAGAGGCGCTCT-1	pcDLBCL-LT	18.697	patient_206
patient_206_TGCGCAGCATGCTAGT-1	pcDLBCL-LT	18.98	patient_206
patient_206_TGCGCAGTCTACTATC-1	pcDLBCL-LT	18.414	patient_206
patient_206_TGCGGGTAGAGTTGGC-1	pcDLBCL-LT	18.98	patient_206
patient_206_TGCGGGTAGGATGGTC-1	pcDLBCL-LT	18.697	patient_206
patient_206_TGCGGGTGTACAGTTC-1	pcDLBCL-LT	18.414	patient_206
patient_206_TGCGTGGCATACGCTA-1	pcDLBCL-LT	2.833	patient_206
patient_206_TGCTACCTCCTAGTGA-1	pcDLBCL-LT	19.263	patient_206
patient_206_TGCTGCTCAGGTCTCG-1	pcDLBCL-LT	17.847	patient_206
patient_206_TGGACGCAGTTAGCGG-1	pcDLBCL-LT	19.263	patient_206
patient_206_TGGACGCCAATAAGCA-1	pcDLBCL-LT	17.564	patient_206
patient_206_TGGACGCCACACTGCG-1	pcDLBCL-LT	17.564	patient_206
patient_206_TGGACGCGTATAGGGC-1	pcDLBCL-LT	17.847	patient_206
patient_206_TGGACGCTCAAAGTAG-1	pcDLBCL-LT	19.263	patient_206
patient_206_TGGACGCTCCAATGGT-1	pcDLBCL-LT	18.98	patient_206
patient_206_TGGACGCTCCAGAAGG-1	pcDLBCL-LT	17.847	patient_206
patient_206_TGGCCAGAGAGCTTCT-1	pcDLBCL-LT	17.28	patient_206
patient_206_TGGCGCAAGCGTGAAC-1	pcDLBCL-LT	18.98	patient_206
patient_206_TGGCGCATCAACCATG-1	pcDLBCL-LT	19.263	patient_206
patient_206_TGGCTGGTCAACGAAA-1	pcDLBCL-LT	19.547	patient_206
patient_206_TGGCTGGTCAACGGGA-1	pcDLBCL-LT	18.697	patient_206
patient_206_TGGCTGGTCGATCCCT-1	pcDLBCL-LT	18.98	patient_206
patient_206_TGGGAAGAGTCGAGTG-1	pcDLBCL-LT	19.263	patient_206
patient_206_TGGGCGTGTCGACTGC-1	pcDLBCL-LT	18.98	patient_206
patient_206_TGGTTAGAGATGTCGG-1	pcDLBCL-LT	3.134	patient_206
patient_206_TGGTTCCAGCCACTAT-1	pcDLBCL-LT	18.697	patient_206
patient_206_TGGTTCCCATCGGACC-1	pcDLBCL-LT	18.98	patient_206
patient_206_TGGTTCCGTAATCACC-1	pcDLBCL-LT	19.83	patient_206
patient_206_TGGTTCCGTCCGAATT-1	pcDLBCL-LT	18.13	patient_206
patient_206_TGGTTCCGTTAAGAAC-1	pcDLBCL-LT	18.98	patient_206
patient_206_TGGTTCCTCGAACTGT-1	pcDLBCL-LT	17.847	patient_206
patient_206_TGGTTCCTCGCGTTTC-1	pcDLBCL-LT	19.263	patient_206
patient_206_TGTATTCAGTGGCACA-1	pcDLBCL-LT	18.13	patient_206
patient_206_TGTATTCCATGAGCGA-1	pcDLBCL-LT	17.847	patient_206
patient_206_TGTATTCCATTGCGGC-1	pcDLBCL-LT	18.98	patient_206
patient_206_TGTCCCAAGGACGAAA-1	pcDLBCL-LT	19.263	patient_206
patient_206_TGTCCCATCTGCAAGT-1	pcDLBCL-LT	18.414	patient_206
patient_206_TGTGGTACACCGTTGG-1	pcDLBCL-LT	18.13	patient_206
patient_206_TGTGTTTAGCTCCCAG-1	pcDLBCL-LT	19.263	patient_206
patient_206_TGTGTTTGTCATTAGC-1	pcDLBCL-LT	18.98	patient_206
patient_206_TGTTCCGTCACTATTC-1	pcDLBCL-LT	17.847	patient_206
patient_206_TGTTCCGTCCGCATCT-1	pcDLBCL-LT	18.13	patient_206
patient_206_TGTTCCGTCTGGTATG-1	pcDLBCL-LT	17.847	patient_206
patient_206_TTAACTCCAGCTTAAC-1	pcDLBCL-LT	18.98	patient_206
patient_206_TTAACTCGTTGCCTCT-1	pcDLBCL-LT	19.263	patient_206
patient_206_TTAACTCTCTGGGCCA-1	pcDLBCL-LT	19.263	patient_206
patient_206_TTAGGCAAGATAGTCA-1	pcDLBCL-LT	19.263	patient_206
patient_206_TTAGGCAAGGCTCATT-1	pcDLBCL-LT	17.847	patient_206
patient_206_TTAGGCACAAGCCTAT-1	pcDLBCL-LT	18.414	patient_206
patient_206_TTAGGCACAGCAGTTT-1	pcDLBCL-LT	17.847	patient_206
patient_206_TTAGGCACATGAAGTA-1	pcDLBCL-LT	18.13	patient_206
patient_206_TTAGGCACATTACCTT-1	pcDLBCL-LT	17.564	patient_206
patient_206_TTAGTTCGTATCAGTC-1	pcDLBCL-LT	18.98	patient_206
patient_206_TTATGCTAGAACTCGG-1	pcDLBCL-LT	18.98	patient_206
patient_206_TTATGCTGTTCGCTAA-1	pcDLBCL-LT	18.98	patient_206
patient_206_TTCCCAGCAACGCACC-1	pcDLBCL-LT	18.697	patient_206
patient_206_TTCCCAGCACCAGCAC-1	pcDLBCL-LT	17.847	patient_206
patient_206_TTCGAAGGTTAAGTAG-1	pcDLBCL-LT	19.263	patient_206
patient_206_TTCGAAGTCACTCCTG-1	pcDLBCL-LT	18.98	patient_206
patient_206_TTCGGTCCATGTCGAT-1	pcDLBCL-LT	17.847	patient_206
patient_206_TTCGGTCGTAAGTTCC-1	pcDLBCL-LT	17.847	patient_206
patient_206_TTCGGTCTCGCTGATA-1	pcDLBCL-LT	18.414	patient_206
patient_206_TTCGGTCTCTGCGTAA-1	pcDLBCL-LT	18.98	patient_206
patient_206_TTCTACACATTCCTCG-1	pcDLBCL-LT	18.13	patient_206
patient_206_TTCTACAGTCCGACGT-1	pcDLBCL-LT	18.414	patient_206
patient_206_TTCTACATCTCCCTGA-1	pcDLBCL-LT	18.13	patient_206
patient_206_TTCTCAAAGATATGCA-1	pcDLBCL-LT	5.382	patient_206
patient_206_TTCTCAACATGTCGAT-1	pcDLBCL-LT	19.263	patient_206
patient_206_TTCTCAATCCACGACG-1	pcDLBCL-LT	18.13	patient_206
patient_206_TTCTCCTGTTGGACCC-1	pcDLBCL-LT	17.847	patient_206
patient_206_TTCTTAGCAGACACTT-1	pcDLBCL-LT	18.98	patient_206
patient_206_TTCTTAGTCGGAATCT-1	pcDLBCL-LT	19.263	patient_206
patient_206_TTGAACGAGGAGTTTA-1	pcDLBCL-LT	19.263	patient_206
patient_206_TTGACTTCATCGGACC-1	pcDLBCL-LT	19.263	patient_206
patient_206_TTGACTTCATTTGCTT-1	pcDLBCL-LT	18.98	patient_206
patient_206_TTGACTTGTCTTGTCC-1	pcDLBCL-LT	18.98	patient_206
patient_206_TTGCCGTAGAGACGAA-1	pcDLBCL-LT	3.107	patient_206
patient_206_TTGCGTCAGGCCCTTG-1	pcDLBCL-LT	19.263	patient_206
patient_206_TTGCGTCTCCGCAGTG-1	pcDLBCL-LT	3.966	patient_206
patient_206_TTGGAACAGCGATCCC-1	pcDLBCL-LT	19.547	patient_206
patient_206_TTGGCAACATATACGC-1	pcDLBCL-LT	17.847	patient_206
patient_206_TTGGCAACATCAGTCA-1	pcDLBCL-LT	19.263	patient_206
patient_206_TTGGCAAGTCTTGCGG-1	pcDLBCL-LT	18.98	patient_206
patient_206_TTGTAGGAGCCACTAT-1	pcDLBCL-LT	18.98	patient_206
patient_206_TTGTAGGAGCTACCTA-1	pcDLBCL-LT	19.263	patient_206
patient_206_TTGTAGGGTCTAGTGT-1	pcDLBCL-LT	18.98	patient_206
patient_206_TTTACTGCACAAGACG-1	pcDLBCL-LT	18.98	patient_206
patient_206_TTTACTGGTTACGCGC-1	pcDLBCL-LT	18.697	patient_206
patient_206_TTTACTGTCTCGAGTA-1	pcDLBCL-LT	19.263	patient_206
patient_206_TTTATGCAGCGTAATA-1	pcDLBCL-LT	19.263	patient_206
patient_206_TTTATGCCAAGCGCTC-1	pcDLBCL-LT	18.98	patient_206
patient_206_TTTCCTCGTAAAGTCA-1	pcDLBCL-LT	19.263	patient_206
patient_206_TTTCCTCGTCCGACGT-1	pcDLBCL-LT	18.98	patient_206
patient_206_TTTGCGCAGTCAAGCG-1	pcDLBCL-LT	18.98	patient_206
patient_206_TTTGGTTCAGTTTACG-1	pcDLBCL-LT	18.98	patient_206
patient_206_TTTGTCACACCATCCT-1	pcDLBCL-LT	18.98	patient_206
patient_207_GAATGAAGTCCCTTGT-1	pcDLBCL-LT	6.516	patient_207
patient_198_AAACCTGCAAGCGATG-1	pcFCL	18.052	patient_198
patient_198_AAACCTGTCCGTAGTA-1	pcFCL	4.249	patient_198
patient_198_AAACGGGAGGGAACGG-1	pcFCL	18.052	patient_198
patient_198_AAACGGGAGTTGTCGT-1	pcFCL	3.073	patient_198
patient_198_AAAGATGGTACACCGC-1	pcFCL	1.143	patient_198
patient_198_AAAGATGTCAAAGTAG-1	pcFCL	0	patient_198
patient_198_AAAGCAAAGTTAACGA-1	pcFCL	3.371	patient_198
patient_198_AAAGCAACACCCATGG-1	pcFCL	0.573	patient_198
patient_198_AAAGCAACAGATGGCA-1	pcFCL	18.052	patient_198
patient_198_AAAGCAATCGCTGATA-1	pcFCL	14.448	patient_198
patient_198_AAAGTAGCAACACGCC-1	pcFCL	0	patient_198
patient_198_AAATGCCCACCGAATT-1	pcFCL	7.759	patient_198
patient_198_AAATGCCTCAACACAC-1	pcFCL	2.865	patient_198
patient_198_AACACGTGTCGCTTTC-1	pcFCL	4.261	patient_198
patient_198_AACACGTGTGATAAAC-1	pcFCL	2	patient_198
patient_198_AACACGTGTTAGAACA-1	pcFCL	5.128	patient_198
patient_198_AACACGTTCTGATACG-1	pcFCL	18.052	patient_198
patient_198_AACCATGAGAGCTATA-1	pcFCL	19.198	patient_198
patient_198_AACCATGAGCCACTAT-1	pcFCL	3.693	patient_198
patient_198_AACCATGAGGACAGCT-1	pcFCL	2.168	patient_198
patient_198_AACCATGCAAGCGCTC-1	pcFCL	0	patient_198
patient_198_AACCATGCAGGGATTG-1	pcFCL	18.052	patient_198
patient_198_AACCATGGTCGAATCT-1	pcFCL	0	patient_198
patient_198_AACCGCGCATCGGGTC-1	pcFCL	18.052	patient_198
patient_198_AACCGCGGTTATCACG-1	pcFCL	4.058	patient_198
patient_198_AACCGCGTCCGCGTTT-1	pcFCL	4	patient_198
patient_198_AACGTTGAGAAACCTA-1	pcFCL	1.714	patient_198
patient_198_AACGTTGAGTTGCAGG-1	pcFCL	4.533	patient_198
patient_198_AACTCAGGTACCGGCT-1	pcFCL	5.135	patient_198
patient_198_AACTCAGGTCTCTCGT-1	pcFCL	18.052	patient_198
patient_198_AACTCAGGTTACCGAT-1	pcFCL	3.693	patient_198
patient_198_AACTCCCAGCTAGTGG-1	pcFCL	3.714	patient_198
patient_198_AACTCCCCACCGAAAG-1	pcFCL	8.086	patient_198
patient_198_AACTCCCCAGCTCGAC-1	pcFCL	10.765	patient_198
patient_198_AACTGGTAGAACAACT-1	pcFCL	18.052	patient_198
patient_198_AACTGGTGTCACCTAA-1	pcFCL	0	patient_198
patient_198_AACTGGTGTCTACCTC-1	pcFCL	3.125	patient_198
patient_198_AACTGGTGTCTTCTCG-1	pcFCL	5.698	patient_198
patient_198_AACTGGTGTGTCCTCT-1	pcFCL	18.625	patient_198
patient_198_AAGACCTCAATCTACG-1	pcFCL	1.977	patient_198
patient_198_AAGGAGCAGTAGCGGT-1	pcFCL	0	patient_198
patient_198_AAGGAGCCAACACCCG-1	pcFCL	0	patient_198
patient_198_AAGGCAGAGTAACCCT-1	pcFCL	0.265	patient_198
patient_198_AAGGCAGAGTGTCTCA-1	pcFCL	5.882	patient_198
patient_198_AAGGCAGGTCAATGTC-1	pcFCL	6.877	patient_198
patient_198_AAGGTTCAGATCACGG-1	pcFCL	18.052	patient_198
patient_198_AAGGTTCTCCGCAAGC-1	pcFCL	14.763	patient_198
patient_198_AAGTCTGTCCAAACTG-1	pcFCL	0.284	patient_198
patient_198_AATCCAGGTGAACCTT-1	pcFCL	3.966	patient_198
patient_198_AATCGGTAGAAACCGC-1	pcFCL	0	patient_198
patient_198_AATCGGTAGTAGGTGC-1	pcFCL	3.725	patient_198
patient_198_AATCGGTCATTGGCGC-1	pcFCL	4.261	patient_198
patient_198_AATCGGTGTAGCCTAT-1	pcFCL	0	patient_198
patient_198_ACACCAAAGATAGGAG-1	pcFCL	2.266	patient_198
patient_198_ACACCAACAGTAAGCG-1	pcFCL	4.545	patient_198
patient_198_ACACCAATCCTATTCA-1	pcFCL	6.516	patient_198
patient_198_ACACCCTAGTCGTTTG-1	pcFCL	0	patient_198
patient_198_ACACCGGAGCAGGCTA-1	pcFCL	0	patient_198
patient_198_ACACCGGGTTATCACG-1	pcFCL	11.615	patient_198
patient_198_ACACCGGGTTTGACAC-1	pcFCL	7.123	patient_198
patient_198_ACACTGACAAGGCTCC-1	pcFCL	1.994	patient_198
patient_198_ACACTGACACGGCCAT-1	pcFCL	18.052	patient_198
patient_198_ACAGCCGAGTGCTGCC-1	pcFCL	3.134	patient_198
patient_198_ACAGCTAAGCCAGAAC-1	pcFCL	9.687	patient_198
patient_198_ACAGCTAAGTACATGA-1	pcFCL	5.056	patient_198
patient_198_ACAGCTACATCGGAAG-1	pcFCL	2.266	patient_198
patient_198_ACAGCTATCGTAGGTT-1	pcFCL	3.152	patient_198
patient_198_ACATACGAGGGCACTA-1	pcFCL	18.052	patient_198
patient_198_ACATCAGCACCAGATT-1	pcFCL	18.052	patient_198
patient_198_ACATCAGGTCCGTCAG-1	pcFCL	0.557	patient_198
patient_198_ACATCAGTCACTTATC-1	pcFCL	18.911	patient_198
patient_198_ACATGGTAGCTAGTGG-1	pcFCL	18.052	patient_198
patient_198_ACATGGTTCATTGCCC-1	pcFCL	5.962	patient_198
patient_198_ACATGGTTCTACCAGA-1	pcFCL	4.558	patient_198
patient_198_ACCAGTAGTCACTGGC-1	pcFCL	18.338	patient_198
patient_198_ACCAGTATCCCAACGG-1	pcFCL	4.735	patient_198
patient_198_ACCAGTATCTTTAGTC-1	pcFCL	0	patient_198
patient_198_ACCCACTAGACTTTCG-1	pcFCL	3.429	patient_198
patient_198_ACCCACTCAGTGGGAT-1	pcFCL	0	patient_198
patient_198_ACCCACTGTCGGCTCA-1	pcFCL	0	patient_198
patient_198_ACCCACTGTCTAGGTT-1	pcFCL	18.338	patient_198
patient_198_ACCGTAAAGGATGGAA-1	pcFCL	0.284	patient_198
patient_198_ACCGTAACAAGCTGAG-1	pcFCL	18.052	patient_198
patient_198_ACCGTAACACACCGCA-1	pcFCL	4.225	patient_198
patient_198_ACCGTAATCTGCTGCT-1	pcFCL	0	patient_198
patient_198_ACCTTTAGTCAGGACA-1	pcFCL	5.099	patient_198
patient_198_ACCTTTAGTGCCTGCA-1	pcFCL	18.052	patient_198
patient_198_ACCTTTATCCTACAGA-1	pcFCL	9.195	patient_198
patient_198_ACGAGCCAGAGATGAG-1	pcFCL	18.052	patient_198
patient_198_ACGAGCCCACCGTTGG-1	pcFCL	7.429	patient_198
patient_198_ACGAGGACAACGCACC-1	pcFCL	18.052	patient_198
patient_198_ACGAGGACATTACCTT-1	pcFCL	2.542	patient_198
patient_198_ACGAGGAGTTTGTGTG-1	pcFCL	0.567	patient_198
patient_198_ACGATACAGTACGATA-1	pcFCL	8.223	patient_198
patient_198_ACGATACGTATAGTAG-1	pcFCL	0	patient_198
patient_198_ACGATGTAGCCCAACC-1	pcFCL	0.575	patient_198
patient_198_ACGATGTCATCGGTTA-1	pcFCL	0.285	patient_198
patient_198_ACGCAGCTCTCGTATT-1	pcFCL	5.128	patient_198
patient_198_ACGCCAGAGCACGCCT-1	pcFCL	17.479	patient_198
patient_198_ACGCCAGGTGGACGAT-1	pcFCL	17.479	patient_198
patient_198_ACGCCGAAGCCAGGAT-1	pcFCL	6.59	patient_198
patient_198_ACGCCGAAGCCAGTAG-1	pcFCL	6.232	patient_198
patient_198_ACGCCGAAGGCAGGTT-1	pcFCL	7.407	patient_198
patient_198_ACGGAGAAGGATATAC-1	pcFCL	0	patient_198
patient_198_ACGGAGACATCCAACA-1	pcFCL	2.011	patient_198
patient_198_ACGGAGACATCCGCGA-1	pcFCL	6.268	patient_198
patient_198_ACGGCCACACAGGAGT-1	pcFCL	1.437	patient_198
patient_198_ACGGCCATCTAACGGT-1	pcFCL	0.852	patient_198
patient_198_ACGGGCTGTCTTGATG-1	pcFCL	6.358	patient_198
patient_198_ACGGGCTGTGTCGCTG-1	pcFCL	1.983	patient_198
patient_198_ACGGGCTTCCAACCAA-1	pcFCL	3.116	patient_198
patient_198_ACGGGTCAGGGCACTA-1	pcFCL	8.286	patient_198
patient_198_ACGGGTCCATGTCTCC-1	pcFCL	0.283	patient_198
patient_198_ACGTCAAAGTCGCCGT-1	pcFCL	1.136	patient_198
patient_198_ACGTCAAGTATAATGG-1	pcFCL	19.484	patient_198
patient_198_ACGTCAATCCCGGATG-1	pcFCL	4.507	patient_198
patient_198_ACGTCAATCGTTACGA-1	pcFCL	11.143	patient_198
patient_198_ACGTCAATCTGAGGGA-1	pcFCL	6.145	patient_198
patient_198_ACTATCTAGCTAGTTC-1	pcFCL	18.052	patient_198
patient_198_ACTATCTCACCAGGTC-1	pcFCL	18.052	patient_198
patient_198_ACTATCTTCACTCCTG-1	pcFCL	5.698	patient_198
patient_198_ACTGAGTAGTTACCCA-1	pcFCL	4.545	patient_198
patient_198_ACTGAGTGTGGTTTCA-1	pcFCL	18.052	patient_198
patient_198_ACTGAGTGTTAGATGA-1	pcFCL	3.261	patient_198
patient_198_ACTGAGTTCACCGTAA-1	pcFCL	18.052	patient_198
patient_198_ACTGATGAGTTTAGGA-1	pcFCL	18.052	patient_198
patient_198_ACTGATGCAAGAGTCG-1	pcFCL	4.286	patient_198
patient_198_ACTGCTCCATGCAACT-1	pcFCL	6.553	patient_198
patient_198_ACTGCTCGTACTCTCC-1	pcFCL	6.516	patient_198
patient_198_ACTGTCCCAAGGTGTG-1	pcFCL	0.284	patient_198
patient_198_ACTGTCCCACCGAATT-1	pcFCL	17.664	patient_198
patient_198_ACTGTCCCATCTCCCA-1	pcFCL	8.406	patient_198
patient_198_ACTGTCCTCAGCTTAG-1	pcFCL	3.966	patient_198
patient_198_ACTTACTCACATCCGG-1	pcFCL	3.429	patient_198
patient_198_ACTTACTCACATGACT-1	pcFCL	18.625	patient_198
patient_198_ACTTACTTCGTTACGA-1	pcFCL	3.399	patient_198
patient_198_ACTTACTTCGTTTAGG-1	pcFCL	3.022	patient_198
patient_198_ACTTGTTAGAATGTTG-1	pcFCL	1.437	patient_198
patient_198_ACTTGTTAGAGAGCTC-1	pcFCL	7.932	patient_198
patient_198_ACTTTCAAGCACGCCT-1	pcFCL	0.562	patient_198
patient_198_ACTTTCAAGTTGTCGT-1	pcFCL	1.705	patient_198
patient_198_ACTTTCATCATGCATG-1	pcFCL	0	patient_198
patient_198_AGAATAGCAAGAAGAG-1	pcFCL	18.052	patient_198
patient_198_AGAATAGCATCTATGG-1	pcFCL	6.59	patient_198
patient_198_AGAATAGTCCTGTACC-1	pcFCL	2.564	patient_198
patient_198_AGAATAGTCCTTTCGG-1	pcFCL	18.052	patient_198
patient_198_AGACGTTTCTCAAGTG-1	pcFCL	2.279	patient_198
patient_198_AGAGCTTCAGTATGCT-1	pcFCL	2.55	patient_198
patient_198_AGAGTGGGTCATTAGC-1	pcFCL	4.482	patient_198
patient_198_AGAGTGGTCACAAACC-1	pcFCL	0.283	patient_198
patient_198_AGAGTGGTCGCTAGCG-1	pcFCL	18.052	patient_198
patient_198_AGATCTGCAATCCGAT-1	pcFCL	5.983	patient_198
patient_198_AGATCTGCACCGATAT-1	pcFCL	18.052	patient_198
patient_198_AGATCTGGTCGAATCT-1	pcFCL	1.159	patient_198
patient_198_AGATCTGTCAGGCAAG-1	pcFCL	1.7	patient_198
patient_198_AGATTGCGTGACTACT-1	pcFCL	3.09	patient_198
patient_198_AGCAGCCCATTCCTGC-1	pcFCL	6.145	patient_198
patient_198_AGCAGCCCATTGGCGC-1	pcFCL	18.052	patient_198
patient_198_AGCCTAAAGGTGCTTT-1	pcFCL	0	patient_198
patient_198_AGCCTAAAGTTCGCAT-1	pcFCL	0	patient_198
patient_198_AGCCTAAGTGGCCCTA-1	pcFCL	9.065	patient_198
patient_198_AGCGGTCGTACAGTGG-1	pcFCL	2.521	patient_198
patient_198_AGCGTATCACTACAGT-1	pcFCL	3.693	patient_198
patient_198_AGCGTATGTGTTGAGG-1	pcFCL	18.052	patient_198
patient_198_AGCTCCTAGCGTAGTG-1	pcFCL	0.283	patient_198
patient_198_AGCTCCTCAGCTTAAC-1	pcFCL	18.911	patient_198
patient_198_AGCTCCTCATGCCTAA-1	pcFCL	20.63	patient_198
patient_198_AGCTCCTTCAGAGACG-1	pcFCL	6.571	patient_198
patient_198_AGCTCCTTCCTTGCCA-1	pcFCL	5.78	patient_198
patient_198_AGCTCTCAGGATTCGG-1	pcFCL	0.282	patient_198
patient_198_AGCTCTCAGTACCGGA-1	pcFCL	5.618	patient_198
patient_198_AGCTCTCAGTGAACAT-1	pcFCL	9.169	patient_198
patient_198_AGCTTGAAGGCCCGTT-1	pcFCL	1.146	patient_198
patient_198_AGGCCACTCAACGAAA-1	pcFCL	0.568	patient_198
patient_198_AGGCCGTAGGCGTACA-1	pcFCL	1.337	patient_198
patient_198_AGGCCGTCAGGGAGAG-1	pcFCL	1.994	patient_198
patient_198_AGGGAGTCAAATCCGT-1	pcFCL	4.843	patient_198
patient_198_AGGGAGTCAGTCAGCC-1	pcFCL	1.709	patient_198
patient_198_AGGGAGTTCACTTATC-1	pcFCL	7.759	patient_198
patient_198_AGGGAGTTCTGTTGAG-1	pcFCL	0	patient_198
patient_198_AGGGATGAGAACAACT-1	pcFCL	4.249	patient_198
patient_198_AGGGATGCATGTTCCC-1	pcFCL	8.782	patient_198
patient_198_AGGGATGTCAGGCCCA-1	pcFCL	0	patient_198
patient_198_AGGGATGTCGTTGACA-1	pcFCL	3.704	patient_198
patient_198_AGGGTGAAGCCAACAG-1	pcFCL	0.284	patient_198
patient_198_AGGGTGAAGTCGTACT-1	pcFCL	18.052	patient_198
patient_198_AGGGTGAAGTGTTGAA-1	pcFCL	8.571	patient_198
patient_198_AGGTCATAGAATGTGT-1	pcFCL	18.052	patient_198
patient_198_AGGTCATGTCAAAGCG-1	pcFCL	3.099	patient_198
patient_198_AGGTCATGTTGGTAAA-1	pcFCL	0.539	patient_198
patient_198_AGTAGTCTCCGCGGTA-1	pcFCL	18.338	patient_198
patient_198_AGTCTTTAGCTAGTCT-1	pcFCL	18.052	patient_198
patient_198_AGTCTTTGTCGCATAT-1	pcFCL	0.571	patient_198
patient_198_AGTGAGGAGAAGGTTT-1	pcFCL	8.262	patient_198
patient_198_AGTGAGGAGCGAAGGG-1	pcFCL	3.989	patient_198
patient_198_AGTGGGACATCACCCT-1	pcFCL	3.704	patient_198
patient_198_AGTGGGAGTGAAAGAG-1	pcFCL	2.833	patient_198
patient_198_AGTTGGTGTACAGACG-1	pcFCL	0.567	patient_198
patient_198_ATAACGCAGGATGGTC-1	pcFCL	0	patient_198
patient_198_ATAACGCAGGTGCTTT-1	pcFCL	0.84	patient_198
patient_198_ATAGACCTCTATCGCC-1	pcFCL	6.553	patient_198
patient_198_ATCACGATCACAGTAC-1	pcFCL	5.028	patient_198
patient_198_ATCACGATCATCTGTT-1	pcFCL	11.429	patient_198
patient_198_ATCACGATCCTTTCGG-1	pcFCL	3.704	patient_198
patient_198_ATCATCTAGAGACTTA-1	pcFCL	6.897	patient_198
patient_198_ATCATCTGTGCACTTA-1	pcFCL	1.133	patient_198
patient_198_ATCATCTGTTCATGGT-1	pcFCL	18.052	patient_198
patient_198_ATCATCTTCCATGAGT-1	pcFCL	18.052	patient_198
patient_198_ATCATGGGTCTAGTGT-1	pcFCL	0.283	patient_198
patient_198_ATCATGGGTGCGCTTG-1	pcFCL	6.516	patient_198
patient_198_ATCCACCAGAGGTTGC-1	pcFCL	6.145	patient_198
patient_198_ATCCACCGTGACAAAT-1	pcFCL	3.704	patient_198
patient_198_ATCCACCTCCGAACGC-1	pcFCL	6.322	patient_198
patient_198_ATCCGAATCACCGTAA-1	pcFCL	5.292	patient_198
patient_198_ATCGAGTCAGTAACGG-1	pcFCL	5.382	patient_198
patient_198_ATCGAGTTCAGTCAGT-1	pcFCL	18.052	patient_198
patient_198_ATCTACTAGTATCTCG-1	pcFCL	3.399	patient_198
patient_198_ATCTACTGTGAGGCTA-1	pcFCL	5.698	patient_198
patient_198_ATCTGCCTCAACCATG-1	pcFCL	9.687	patient_198
patient_198_ATGAGGGAGGTGCACA-1	pcFCL	4.533	patient_198
patient_198_ATGAGGGAGTACGACG-1	pcFCL	0.542	patient_198
patient_198_ATGCGATCACATTTCT-1	pcFCL	2.801	patient_198
patient_198_ATGCGATGTGTTGAGG-1	pcFCL	4.857	patient_198
patient_198_ATGCGATTCACCAGGC-1	pcFCL	4.843	patient_198
patient_198_ATGCGATTCTCGGACG-1	pcFCL	5.114	patient_198
patient_198_ATGGGAGCAAGCCGCT-1	pcFCL	18.052	patient_198
patient_198_ATGGGAGGTATGAATG-1	pcFCL	0	patient_198
patient_198_ATGGGAGGTCTGCAAT-1	pcFCL	4.843	patient_198
patient_198_ATGGGAGTCTCTTGAT-1	pcFCL	0	patient_198
patient_198_ATGGGAGTCTTTACAC-1	pcFCL	3.966	patient_198
patient_198_ATGTGTGGTTCTGTTT-1	pcFCL	18.052	patient_198
patient_198_ATGTGTGTCATCATTC-1	pcFCL	0.283	patient_198
patient_198_ATGTGTGTCTACCTGC-1	pcFCL	0	patient_198
patient_198_ATTACTCAGATGTCGG-1	pcFCL	2.841	patient_198
patient_198_ATTACTCAGTGGCACA-1	pcFCL	7.649	patient_198
patient_198_ATTACTCGTGTAATGA-1	pcFCL	4.274	patient_198
patient_198_ATTACTCTCCGTCAAA-1	pcFCL	18.052	patient_198
patient_198_ATTATCCAGACTGTAA-1	pcFCL	3.116	patient_198
patient_198_ATTATCCAGGATCGCA-1	pcFCL	5.398	patient_198
patient_198_ATTATCCTCCGCATCT-1	pcFCL	0	patient_198
patient_198_ATTCTACGTCGAACAG-1	pcFCL	0	patient_198
patient_198_ATTGGACCACGTTGGC-1	pcFCL	3.073	patient_198
patient_198_ATTGGACGTGGTCCGT-1	pcFCL	18.052	patient_198
patient_198_ATTTCTGCAATGCCAT-1	pcFCL	18.052	patient_198
patient_198_ATTTCTGGTTCCACAA-1	pcFCL	18.052	patient_198
patient_198_ATTTCTGGTTCTGGTA-1	pcFCL	5.398	patient_198
patient_198_CAACCAACAATTGCTG-1	pcFCL	0	patient_198
patient_198_CAACCAACATTGTGCA-1	pcFCL	0	patient_198
patient_198_CAACCAATCCACTCCA-1	pcFCL	0	patient_198
patient_198_CAACCAATCCTCAACC-1	pcFCL	4.313	patient_198
patient_198_CAACCTCAGAGGTTGC-1	pcFCL	0.283	patient_198
patient_198_CAACTAGGTCGCCATG-1	pcFCL	7.162	patient_198
patient_198_CAACTAGGTGTCGCTG-1	pcFCL	4.558	patient_198
patient_198_CAACTAGTCCAACCAA-1	pcFCL	6.838	patient_198
patient_198_CAAGAAATCCTCAATT-1	pcFCL	9.117	patient_198
patient_198_CAAGATCCATGTAAGA-1	pcFCL	18.052	patient_198
patient_198_CAAGATCGTAGGACAC-1	pcFCL	3.966	patient_198
patient_198_CAAGATCTCCCAAGAT-1	pcFCL	1.709	patient_198
patient_198_CAAGGCCAGACGACGT-1	pcFCL	2.833	patient_198
patient_198_CAAGGCCCACTGCCAG-1	pcFCL	0	patient_198
patient_198_CAAGGCCGTCTACCTC-1	pcFCL	18.052	patient_198
patient_198_CAAGTTGCAAATCCGT-1	pcFCL	0.86	patient_198
patient_198_CAAGTTGGTCATGCAT-1	pcFCL	18.052	patient_198
patient_198_CAAGTTGGTCCGAAGA-1	pcFCL	0.286	patient_198
patient_198_CAAGTTGGTTATTCTC-1	pcFCL	7.123	patient_198
patient_198_CACAAACGTGCCTGTG-1	pcFCL	6.268	patient_198
patient_198_CACAAACTCTCGAGTA-1	pcFCL	2.55	patient_198
patient_198_CACACAAAGCGGCTTC-1	pcFCL	3.683	patient_198
patient_198_CACACAATCCTTTACA-1	pcFCL	18.052	patient_198
patient_198_CACACCTAGTATGACA-1	pcFCL	18.052	patient_198
patient_198_CACACCTCAGGCAGTA-1	pcFCL	6.897	patient_198
patient_198_CACACTCCAGAAGCAC-1	pcFCL	18.052	patient_198
patient_198_CACAGGCAGTGAATTG-1	pcFCL	18.052	patient_198
patient_198_CACAGGCAGTGGGCTA-1	pcFCL	18.052	patient_198
patient_198_CACAGGCTCAGTCAGT-1	pcFCL	18.052	patient_198
patient_198_CACAGTAAGAGTACAT-1	pcFCL	2.273	patient_198
patient_198_CACAGTAAGTAACCCT-1	pcFCL	0.852	patient_198
patient_198_CACAGTACAATGAATG-1	pcFCL	3.704	patient_198
patient_198_CACAGTATCTCTGAGA-1	pcFCL	3.125	patient_198
patient_198_CACAGTATCTCTGTCG-1	pcFCL	6.145	patient_198
patient_198_CACATAGCACTTCTGC-1	pcFCL	0	patient_198
patient_198_CACATTTCATTAGGCT-1	pcFCL	7.977	patient_198
patient_198_CACATTTGTTCTCATT-1	pcFCL	6.268	patient_198
patient_198_CACCAGGAGCAGGTCA-1	pcFCL	0	patient_198
patient_198_CACCAGGTCTGGCGAC-1	pcFCL	18.052	patient_198
patient_198_CACCTTGCATCACGTA-1	pcFCL	4.533	patient_198
patient_198_CACTCCACAATAGCGG-1	pcFCL	4.545	patient_198
patient_198_CACTCCACAGACACTT-1	pcFCL	4.023	patient_198
patient_198_CACTCCACAGGATTGG-1	pcFCL	0	patient_198
patient_198_CACTCCATCAGCGATT-1	pcFCL	18.052	patient_198
patient_198_CAGAATCCATTTCACT-1	pcFCL	6.609	patient_198
patient_198_CAGAGAGAGAAGAAGC-1	pcFCL	18.052	patient_198
patient_198_CAGAGAGAGGTGCTAG-1	pcFCL	1.7	patient_198
patient_198_CAGAGAGTCCCAAGTA-1	pcFCL	18.052	patient_198
patient_198_CAGATCAAGAGCTGGT-1	pcFCL	7.429	patient_198
patient_198_CAGATCAAGCTATGCT-1	pcFCL	0.568	patient_198
patient_198_CAGATCAAGGGAACGG-1	pcFCL	4.585	patient_198
patient_198_CAGATCACAAGCCTAT-1	pcFCL	0	patient_198
patient_198_CAGATCAGTGCAACTT-1	pcFCL	5.114	patient_198
patient_198_CAGATCATCGAGAGCA-1	pcFCL	7.714	patient_198
patient_198_CAGCAGCCATTTGCCC-1	pcFCL	0	patient_198
patient_198_CAGCATAGTGAGGGTT-1	pcFCL	18.052	patient_198
patient_198_CAGCATAGTTAAAGAC-1	pcFCL	4.482	patient_198
patient_198_CAGCGACAGAAGGTTT-1	pcFCL	5.382	patient_198
patient_198_CAGCGACAGCTACCGC-1	pcFCL	8.782	patient_198
patient_198_CAGCGACCACTTCTGC-1	pcFCL	0	patient_198
patient_198_CAGCGACGTAAGCACG-1	pcFCL	7.386	patient_198
patient_198_CAGCGACGTGCGATAG-1	pcFCL	21.777	patient_198
patient_198_CAGCTAACAAGCCGTC-1	pcFCL	0.285	patient_198
patient_198_CAGCTAACAGGGTACA-1	pcFCL	3.966	patient_198
patient_198_CAGCTAATCCGCAGTG-1	pcFCL	4.274	patient_198
patient_198_CAGCTGGCAATCGAAA-1	pcFCL	18.052	patient_198
patient_198_CAGCTGGTCGGTCTAA-1	pcFCL	8.523	patient_198
patient_198_CAGCTGGTCTGGCGAC-1	pcFCL	1.983	patient_198
patient_198_CAGGTGCAGTACCGGA-1	pcFCL	5.143	patient_198
patient_198_CAGGTGCCAGAGCCAA-1	pcFCL	0	patient_198
patient_198_CAGGTGCTCTAGCACA-1	pcFCL	4.298	patient_198
patient_198_CAGTCCTAGAGCTATA-1	pcFCL	3.116	patient_198
patient_198_CAGTCCTAGTGACTCT-1	pcFCL	0	patient_198
patient_198_CAGTCCTGTCGAAAGC-1	pcFCL	0	patient_198
patient_198_CATATGGAGGCTAGCA-1	pcFCL	4.749	patient_198
patient_198_CATATTCTCCACTCCA-1	pcFCL	5.114	patient_198
patient_198_CATCAAGAGCTCCTTC-1	pcFCL	7.429	patient_198
patient_198_CATCAAGCAGGACCCT-1	pcFCL	0.279	patient_198
patient_198_CATCAAGGTTCTGGTA-1	pcFCL	5.099	patient_198
patient_198_CATCAGAAGTTAGCGG-1	pcFCL	0	patient_198
patient_198_CATCAGACACCACGTG-1	pcFCL	0	patient_198
patient_198_CATCAGACAGGTCTCG-1	pcFCL	4.735	patient_198
patient_198_CATCCACCACACTGCG-1	pcFCL	4.261	patient_198
patient_198_CATCCACGTACCATCA-1	pcFCL	5.444	patient_198
patient_198_CATCCACTCGTGGGAA-1	pcFCL	3.179	patient_198
patient_198_CATCCACTCTAACCGA-1	pcFCL	3.371	patient_198
patient_198_CATCGGGCATCTCCCA-1	pcFCL	0	patient_198
patient_198_CATGACAAGACTAAGT-1	pcFCL	0	patient_198
patient_198_CATGACAGTGTTTGGT-1	pcFCL	0	patient_198
patient_198_CATGACAGTTACAGAA-1	pcFCL	0	patient_198
patient_198_CATGACAGTTCAACCA-1	pcFCL	18.052	patient_198
patient_198_CATGCCTGTCAGGACA-1	pcFCL	18.052	patient_198
patient_198_CATGCCTGTCATTAGC-1	pcFCL	1.064	patient_198
patient_198_CATGCCTTCATCGCTC-1	pcFCL	6.516	patient_198
patient_198_CATGGCGCATGTTCCC-1	pcFCL	0.285	patient_198
patient_198_CATGGCGGTCCAAGTT-1	pcFCL	18.052	patient_198
patient_198_CATTATCAGTCCGTAT-1	pcFCL	8.239	patient_198
patient_198_CATTATCCAAGCTGAG-1	pcFCL	2.006	patient_198
patient_198_CATTATCCAGGTGGAT-1	pcFCL	18.052	patient_198
patient_198_CATTCGCCAGTATGCT-1	pcFCL	0	patient_198
patient_198_CATTCGCGTAGGCATG-1	pcFCL	18.052	patient_198
patient_198_CATTCGCGTTAAGACA-1	pcFCL	3.966	patient_198
patient_198_CATTCGCTCGCATGGC-1	pcFCL	0	patient_198
patient_198_CCACCTAGTACCGCTG-1	pcFCL	18.052	patient_198
patient_198_CCACCTAGTGATGTGG-1	pcFCL	18.052	patient_198
patient_198_CCACCTATCGGAGGTA-1	pcFCL	0.85	patient_198
patient_198_CCACGGAAGGCCGAAT-1	pcFCL	7.979	patient_198
patient_198_CCACGGAAGTGTCCAT-1	pcFCL	18.052	patient_198
patient_198_CCACGGACACATCTTT-1	pcFCL	5.851	patient_198
patient_198_CCACGGAGTCGGCACT-1	pcFCL	6.25	patient_198
patient_198_CCACGGATCCAAGCCG-1	pcFCL	3.099	patient_198
patient_198_CCACGGATCGGAAATA-1	pcFCL	18.052	patient_198
patient_198_CCACTACAGATCGGGT-1	pcFCL	18.052	patient_198
patient_198_CCACTACGTAAGGATT-1	pcFCL	6.199	patient_198
patient_198_CCACTACGTATCGCAT-1	pcFCL	0	patient_198
patient_198_CCACTACTCAAACCGT-1	pcFCL	0.29	patient_198
patient_198_CCACTACTCACCATAG-1	pcFCL	4.816	patient_198
patient_198_CCACTACTCCTCCTAG-1	pcFCL	0	patient_198
patient_198_CCACTACTCGGTGTTA-1	pcFCL	8.523	patient_198
patient_198_CCATGTCAGTCCGGTC-1	pcFCL	6.232	patient_198
patient_198_CCATGTCCACGAGAGT-1	pcFCL	18.052	patient_198
patient_198_CCATTCGCAACTGCTA-1	pcFCL	0.571	patient_198
patient_198_CCATTCGCATGGTCAT-1	pcFCL	0.284	patient_198
patient_198_CCCAATCAGTCGAGTG-1	pcFCL	1.972	patient_198
patient_198_CCCAGTTAGGATGCGT-1	pcFCL	5.114	patient_198
patient_198_CCCAGTTTCCGCGGTA-1	pcFCL	1.994	patient_198
patient_198_CCCTCCTCACAGGCCT-1	pcFCL	1.7	patient_198
patient_198_CCGGGATAGGAGTTGC-1	pcFCL	18.052	patient_198
patient_198_CCGGGATTCATCATTC-1	pcFCL	5.305	patient_198
patient_198_CCGGTAGAGCCACCTG-1	pcFCL	1.42	patient_198
patient_198_CCGGTAGGTTAAAGTG-1	pcFCL	0.86	patient_198
patient_198_CCGTACTAGTACGATA-1	pcFCL	3.409	patient_198
patient_198_CCGTACTCAGTAAGCG-1	pcFCL	3.704	patient_198
patient_198_CCGTGGAAGGCTAGGT-1	pcFCL	3.125	patient_198
patient_198_CCGTGGACACGACTCG-1	pcFCL	0.285	patient_198
patient_198_CCGTGGACAGACTCGC-1	pcFCL	0	patient_198
patient_198_CCGTTCACACAGAGGT-1	pcFCL	3.683	patient_198
patient_198_CCGTTCATCCATGCTC-1	pcFCL	18.052	patient_198
patient_198_CCGTTCATCTCGTATT-1	pcFCL	0.568	patient_198
patient_198_CCTAAAGAGCCAACAG-1	pcFCL	0	patient_198
patient_198_CCTAAAGAGGACTGGT-1	pcFCL	18.052	patient_198
patient_198_CCTAAAGCAGACAGGT-1	pcFCL	5.128	patient_198
patient_198_CCTAAAGGTCAGAATA-1	pcFCL	3.683	patient_198
patient_198_CCTAAAGGTTAGAACA-1	pcFCL	8.523	patient_198
patient_198_CCTAAAGTCACAAACC-1	pcFCL	2.825	patient_198
patient_198_CCTAAAGTCCATGAGT-1	pcFCL	3.116	patient_198
patient_198_CCTAAAGTCGCAAACT-1	pcFCL	7.407	patient_198
patient_198_CCTAAAGTCTTCCTTC-1	pcFCL	4.249	patient_198
patient_198_CCTACACAGAGATGAG-1	pcFCL	0	patient_198
patient_198_CCTACACTCTGTCAAG-1	pcFCL	0.284	patient_198
patient_198_CCTACCAAGGAGCGAG-1	pcFCL	4.274	patient_198
patient_198_CCTAGCTAGAGTGACC-1	pcFCL	18.052	patient_198
patient_198_CCTAGCTAGGGCTTCC-1	pcFCL	18.052	patient_198
patient_198_CCTAGCTCAATCCGAT-1	pcFCL	0	patient_198
patient_198_CCTAGCTCACAAGTAA-1	pcFCL	4.132	patient_198
patient_198_CCTATTAGTCCATGAT-1	pcFCL	3.723	patient_198
patient_198_CCTATTATCACTATTC-1	pcFCL	3.966	patient_198
patient_198_CCTCAGTGTTACGTCA-1	pcFCL	18.052	patient_198
patient_198_CCTCTGAAGGCGACAT-1	pcFCL	3.409	patient_198
patient_198_CCTCTGAAGGTGCTTT-1	pcFCL	9.659	patient_198
patient_198_CCTTACGAGCAAATCA-1	pcFCL	0	patient_198
patient_198_CCTTACGTCACCGTAA-1	pcFCL	18.052	patient_198
patient_198_CCTTCCCCAAGCCGTC-1	pcFCL	0	patient_198
patient_198_CCTTCCCGTAGCGATG-1	pcFCL	5.382	patient_198
patient_198_CCTTTCTAGATCGATA-1	pcFCL	2.426	patient_198
patient_198_CCTTTCTAGCTTATCG-1	pcFCL	5.413	patient_198
patient_198_CCTTTCTGTTCGAATC-1	pcFCL	0	patient_198
patient_198_CCTTTCTTCCAAGCCG-1	pcFCL	8.046	patient_198
patient_198_CGAACATGTCTAGCCG-1	pcFCL	0.84	patient_198
patient_198_CGAATGTGTACTCAAC-1	pcFCL	1.146	patient_198
patient_198_CGAATGTGTTACTGAC-1	pcFCL	6.534	patient_198
patient_198_CGAATGTGTTGGACCC-1	pcFCL	18.052	patient_198
patient_198_CGACTTCAGGACAGCT-1	pcFCL	6.017	patient_198
patient_198_CGAGAAGAGGAGCGAG-1	pcFCL	0	patient_198
patient_198_CGAGAAGCATTCCTCG-1	pcFCL	0	patient_198
patient_198_CGAGAAGGTGTAACGG-1	pcFCL	18.052	patient_198
patient_198_CGAGCACCAGGGATTG-1	pcFCL	18.052	patient_198
patient_198_CGAGCACGTAAGTGTA-1	pcFCL	4.558	patient_198
patient_198_CGAGCACTCTTCAACT-1	pcFCL	9.117	patient_198
patient_198_CGAGCACTCTTGTCAT-1	pcFCL	0.283	patient_198
patient_198_CGAGCCAAGAGATGAG-1	pcFCL	0	patient_198
patient_198_CGAGCCACAAACTGTC-1	pcFCL	6.286	patient_198
patient_198_CGAGCCACATCCTAGA-1	pcFCL	6.925	patient_198
patient_198_CGAGCCAGTACTTGAC-1	pcFCL	0.284	patient_198
patient_198_CGATCGGAGTCAATAG-1	pcFCL	0	patient_198
patient_198_CGATCGGGTCTCTCGT-1	pcFCL	3.429	patient_198
patient_198_CGATGGCAGGCAGTCA-1	pcFCL	0	patient_198
patient_198_CGATGGCGTGGTGTAG-1	pcFCL	0	patient_198
patient_198_CGATGTAAGTCATCCA-1	pcFCL	0	patient_198
patient_198_CGATGTACAAACCCAT-1	pcFCL	0.285	patient_198
patient_198_CGATGTACAAGCCTAT-1	pcFCL	0	patient_198
patient_198_CGATGTAGTAGCTCCG-1	pcFCL	3.683	patient_198
patient_198_CGATGTATCTTGAGGT-1	pcFCL	18.052	patient_198
patient_198_CGATGTATCTTGCAAG-1	pcFCL	2.279	patient_198
patient_198_CGATTGAAGCTGCAAG-1	pcFCL	2.266	patient_198
patient_198_CGATTGAGTACATGTC-1	pcFCL	0	patient_198
patient_198_CGCCAAGGTTTGACTG-1	pcFCL	5.42	patient_198
patient_198_CGCCAAGTCTGCTTGC-1	pcFCL	3.504	patient_198
patient_198_CGCGGTAAGATGGGTC-1	pcFCL	4.035	patient_198
patient_198_CGCGGTAAGGATATAC-1	pcFCL	5.143	patient_198
patient_198_CGCGTTTAGTTATCGC-1	pcFCL	6.799	patient_198
patient_198_CGCTGGACATACGCTA-1	pcFCL	0	patient_198
patient_198_CGCTGGAGTATAAACG-1	pcFCL	6.162	patient_198
patient_198_CGCTTCAAGCTGATAA-1	pcFCL	6.166	patient_198
patient_198_CGCTTCAAGTGCAAGC-1	pcFCL	18.052	patient_198
patient_198_CGCTTCACACACATGT-1	pcFCL	4.261	patient_198
patient_198_CGCTTCATCTACCAGA-1	pcFCL	18.052	patient_198
patient_198_CGGACACCATAAAGGT-1	pcFCL	18.052	patient_198
patient_198_CGGACACGTAGGCATG-1	pcFCL	7.67	patient_198
patient_198_CGGACGTAGACTACAA-1	pcFCL	0	patient_198
patient_198_CGGACGTCAATGGAAT-1	pcFCL	4.816	patient_198
patient_198_CGGACGTTCAGCAACT-1	pcFCL	6.268	patient_198
patient_198_CGGACGTTCTTGACGA-1	pcFCL	0	patient_198
patient_198_CGGACTGTCAGTCCCT-1	pcFCL	18.052	patient_198
patient_198_CGGACTGTCTACGAGT-1	pcFCL	5.398	patient_198
patient_198_CGGAGCTCAATGACCT-1	pcFCL	0.283	patient_198
patient_198_CGGAGCTGTGCAGACA-1	pcFCL	0.283	patient_198
patient_198_CGGAGCTGTGTCAATC-1	pcFCL	9.284	patient_198
patient_198_CGGAGTCAGGTAGCTG-1	pcFCL	4.857	patient_198
patient_198_CGGCTAGAGAAGGACA-1	pcFCL	2.833	patient_198
patient_198_CGGCTAGAGTACGCCC-1	pcFCL	0.568	patient_198
patient_198_CGGCTAGCACTCTGTC-1	pcFCL	0.836	patient_198
patient_198_CGGCTAGCAGCTGCAC-1	pcFCL	4.286	patient_198
patient_198_CGGGTCACAGCCTTGG-1	pcFCL	18.625	patient_198
patient_198_CGGTTAAAGGGTGTGT-1	pcFCL	3.419	patient_198
patient_198_CGTAGCGTCTGAGGGA-1	pcFCL	0.855	patient_198
patient_198_CGTAGGCAGGATCGCA-1	pcFCL	0	patient_198
patient_198_CGTAGGCAGTGGGATC-1	pcFCL	0.286	patient_198
patient_198_CGTAGGCTCACTCCTG-1	pcFCL	4.816	patient_198
patient_198_CGTCACTAGTTACCCA-1	pcFCL	1.42	patient_198
patient_198_CGTCACTCAGTCGATT-1	pcFCL	0	patient_198
patient_198_CGTCACTTCTTCCTTC-1	pcFCL	5.666	patient_198
patient_198_CGTCTACAGCTCCTTC-1	pcFCL	2.432	patient_198
patient_198_CGTCTACCATCTACGA-1	pcFCL	5.983	patient_198
patient_198_CGTGAGCAGACTACAA-1	pcFCL	5.398	patient_198
patient_198_CGTGAGCAGGCCCTCA-1	pcFCL	5.217	patient_198
patient_198_CGTGTAAAGATGTGTA-1	pcFCL	0	patient_198
patient_198_CGTGTCTAGAAGCCCA-1	pcFCL	10.029	patient_198
patient_198_CGTGTCTTCTACTATC-1	pcFCL	3.458	patient_198
patient_198_CGTTAGACAGTATAAG-1	pcFCL	3.039	patient_198
patient_198_CGTTCTGAGGACTGGT-1	pcFCL	0	patient_198
patient_198_CGTTCTGGTACTTAGC-1	pcFCL	0	patient_198
patient_198_CGTTGGGGTAAATACG-1	pcFCL	4.023	patient_198
patient_198_CGTTGGGGTGCACCAC-1	pcFCL	5.382	patient_198
patient_198_CTAACTTAGCGTTCCG-1	pcFCL	7.225	patient_198
patient_198_CTAACTTCACCAACCG-1	pcFCL	9.375	patient_198
patient_198_CTAACTTGTCCAGTTA-1	pcFCL	4.787	patient_198
patient_198_CTAACTTTCACCAGGC-1	pcFCL	1.7	patient_198
patient_198_CTAACTTTCCGTCAAA-1	pcFCL	1.437	patient_198
patient_198_CTAAGACAGATTACCC-1	pcFCL	0	patient_198
patient_198_CTAAGACTCTTGACGA-1	pcFCL	1.719	patient_198
patient_198_CTAATGGCATGGGACA-1	pcFCL	10.315	patient_198
patient_198_CTACACCAGATGAGAG-1	pcFCL	3.125	patient_198
patient_198_CTACACCAGTGCCAGA-1	pcFCL	18.052	patient_198
patient_198_CTACACCCATCCAACA-1	pcFCL	0.283	patient_198
patient_198_CTACACCGTACGACCC-1	pcFCL	4.899	patient_198
patient_198_CTACACCTCTTGCATT-1	pcFCL	5.172	patient_198
patient_198_CTACATTGTCGTCTTC-1	pcFCL	5.114	patient_198
patient_198_CTACCCAAGAGTACCG-1	pcFCL	4.582	patient_198
patient_198_CTACCCAAGATTACCC-1	pcFCL	2.849	patient_198
patient_198_CTACGTCCAGCTATTG-1	pcFCL	6.145	patient_198
patient_198_CTAGAGTCAAGGACTG-1	pcFCL	3.457	patient_198
patient_198_CTAGAGTGTTCCCTTG-1	pcFCL	10.571	patient_198
patient_198_CTAGCCTAGAATGTTG-1	pcFCL	3.714	patient_198
patient_198_CTAGCCTCACTCAGGC-1	pcFCL	18.052	patient_198
patient_198_CTAGTGAGTTTGACTG-1	pcFCL	5.099	patient_198
patient_198_CTAGTGATCAGTGCAT-1	pcFCL	1.705	patient_198
patient_198_CTAGTGATCCTATTCA-1	pcFCL	5.797	patient_198
patient_198_CTCACACAGAACTCGG-1	pcFCL	4.533	patient_198
patient_198_CTCAGAACAATTGCTG-1	pcFCL	0	patient_198
patient_198_CTCAGAACACTTCGAA-1	pcFCL	3.683	patient_198
patient_198_CTCAGAATCTGCTGTC-1	pcFCL	0.568	patient_198
patient_198_CTCATTAGTAAGGGCT-1	pcFCL	2.586	patient_198
patient_198_CTCGAAAGTAAGAGAG-1	pcFCL	6.034	patient_198
patient_198_CTCGAAAGTAGCGCTC-1	pcFCL	0	patient_198
patient_198_CTCGAAATCAGCACAT-1	pcFCL	18.052	patient_198
patient_198_CTCGAGGCAGTATCTG-1	pcFCL	1.437	patient_198
patient_198_CTCGGAGCAAGAGGCT-1	pcFCL	0	patient_198
patient_198_CTCGGAGGTCTAGCCG-1	pcFCL	1.437	patient_198
patient_198_CTCGGGACACCAACCG-1	pcFCL	0	patient_198
patient_198_CTCGGGACAGAGCCAA-1	pcFCL	3.704	patient_198
patient_198_CTCGTCAAGGTGTGGT-1	pcFCL	6.534	patient_198
patient_198_CTCTAATCATATGCTG-1	pcFCL	0	patient_198
patient_198_CTCTACGAGCGTTTAC-1	pcFCL	0	patient_198
patient_198_CTCTACGCATGTCCTC-1	pcFCL	0	patient_198
patient_198_CTCTACGGTCACCTAA-1	pcFCL	5.966	patient_198
patient_198_CTCTACGTCAGAAATG-1	pcFCL	5.666	patient_198
patient_198_CTCTACGTCCTCAACC-1	pcFCL	5.983	patient_198
patient_198_CTCTGGTAGAGGTAGA-1	pcFCL	7.67	patient_198
patient_198_CTCTGGTAGCAGACTG-1	pcFCL	0	patient_198
patient_198_CTCTGGTCACATGACT-1	pcFCL	18.338	patient_198
patient_198_CTGAAGTAGACTAGAT-1	pcFCL	2.849	patient_198
patient_198_CTGAAGTGTAATAGCA-1	pcFCL	2.833	patient_198
patient_198_CTGATAGAGACTGGGT-1	pcFCL	0.562	patient_198
patient_198_CTGATAGCATCTATGG-1	pcFCL	3.714	patient_198
patient_198_CTGCCTAAGGAATTAC-1	pcFCL	0.855	patient_198
patient_198_CTGCCTACAAGTCTAC-1	pcFCL	2.279	patient_198
patient_198_CTGCGGACATGACATC-1	pcFCL	5.983	patient_198
patient_198_CTGCGGAGTACTCTCC-1	pcFCL	4.274	patient_198
patient_198_CTGCGGAGTTCTCATT-1	pcFCL	18.052	patient_198
patient_198_CTGCGGATCTGAGTGT-1	pcFCL	3.409	patient_198
patient_198_CTGCTGTAGACGACGT-1	pcFCL	4.558	patient_198
patient_198_CTGCTGTGTTGATTCG-1	pcFCL	0	patient_198
patient_198_CTGTGCTAGTACGTAA-1	pcFCL	8.547	patient_198
patient_198_CTGTGCTTCATCTGTT-1	pcFCL	0.283	patient_198
patient_198_CTGTTTATCACCGTAA-1	pcFCL	7.102	patient_198
patient_198_CTTAACTAGGTAGCCA-1	pcFCL	2.849	patient_198
patient_198_CTTAACTGTACCGTTA-1	pcFCL	18.052	patient_198
patient_198_CTTACCGAGACAGAGA-1	pcFCL	18.052	patient_198
patient_198_CTTACCGAGTAATCCC-1	pcFCL	0	patient_198
patient_198_CTTACCGCATTGGCGC-1	pcFCL	18.052	patient_198
patient_198_CTTACCGTCTTGCAAG-1	pcFCL	8.621	patient_198
patient_198_CTTCTCTAGATGTCGG-1	pcFCL	18.052	patient_198
patient_198_CTTCTCTAGGATGTAT-1	pcFCL	0.84	patient_198
patient_198_CTTCTCTGTGAGTGAC-1	pcFCL	2.254	patient_198
patient_198_CTTCTCTTCCTATTCA-1	pcFCL	2.521	patient_198
patient_198_CTTGGCTCAGATAATG-1	pcFCL	6.101	patient_198
patient_198_CTTGGCTGTCTTCGTC-1	pcFCL	3.116	patient_198
patient_198_GAAACTCCAACGATGG-1	pcFCL	2.594	patient_198
patient_198_GAAATGAAGCTAGTGG-1	pcFCL	3.399	patient_198
patient_198_GAAATGACATCGGAAG-1	pcFCL	3.125	patient_198
patient_198_GAACCTACATTTCAGG-1	pcFCL	2	patient_198
patient_198_GAACCTAGTAGCCTAT-1	pcFCL	7.958	patient_198
patient_198_GAACCTATCCGAGCCA-1	pcFCL	0	patient_198
patient_198_GAACGGAAGAAGGTGA-1	pcFCL	18.052	patient_198
patient_198_GAACGGACACATGACT-1	pcFCL	0	patient_198
patient_198_GAACGGATCGTAGGAG-1	pcFCL	7.242	patient_198
patient_198_GAATAAGAGAGACTAT-1	pcFCL	0.285	patient_198
patient_198_GAATAAGGTCGCTTTC-1	pcFCL	14.815	patient_198
patient_198_GAATAAGGTGAAATCA-1	pcFCL	0	patient_198
patient_198_GAATGAAAGATAGGAG-1	pcFCL	2.266	patient_198
patient_198_GAATGAACACAGGCCT-1	pcFCL	1.989	patient_198
patient_198_GACACGCCACAGTCGC-1	pcFCL	3.693	patient_198
patient_198_GACACGCTCAAGATCC-1	pcFCL	5.682	patient_198
patient_198_GACCAATGTACATCCA-1	pcFCL	3.419	patient_198
patient_198_GACCAATGTATCAGTC-1	pcFCL	4.816	patient_198
patient_198_GACCAATTCACCTCGT-1	pcFCL	3.966	patient_198
patient_198_GACCTGGAGAGACTTA-1	pcFCL	0	patient_198
patient_198_GACCTGGAGGAGTCTG-1	pcFCL	0	patient_198
patient_198_GACCTGGAGTCAATAG-1	pcFCL	1.857	patient_198
patient_198_GACCTGGCAGTCAGAG-1	pcFCL	0	patient_198
patient_198_GACCTGGCATCTACGA-1	pcFCL	3.977	patient_198
patient_198_GACCTGGGTAGCGATG-1	pcFCL	3.955	patient_198
patient_198_GACGCGTCAAGCTGAG-1	pcFCL	6.366	patient_198
patient_198_GACGCGTCACGGTAGA-1	pcFCL	10.345	patient_198
patient_198_GACGGCTAGTACACCT-1	pcFCL	1.42	patient_198
patient_198_GACGGCTCACATGTGT-1	pcFCL	18.625	patient_198
patient_198_GACGGCTCAGATCCAT-1	pcFCL	0	patient_198
patient_198_GACGGCTGTGTTGGGA-1	pcFCL	5.618	patient_198
patient_198_GACGGCTTCATCTGTT-1	pcFCL	0	patient_198
patient_198_GACGTGCAGACACGAC-1	pcFCL	4.023	patient_198
patient_198_GACGTGCAGCTACCGC-1	pcFCL	0	patient_198
patient_198_GACGTGCCAGTAAGCG-1	pcFCL	18.338	patient_198
patient_198_GACGTTAAGAGCTGGT-1	pcFCL	0	patient_198
patient_198_GACGTTACAAAGAATC-1	pcFCL	5.731	patient_198
patient_198_GACGTTACATTTCAGG-1	pcFCL	18.052	patient_198
patient_198_GACTAACGTCTTGATG-1	pcFCL	2.695	patient_198
patient_198_GACTAACTCAATAAGG-1	pcFCL	0	patient_198
patient_198_GACTAACTCGAGAGCA-1	pcFCL	18.052	patient_198
patient_198_GACTACACACGGTGTC-1	pcFCL	2.507	patient_198
patient_198_GACTGCGAGCTAGGCA-1	pcFCL	4.261	patient_198
patient_198_GACTGCGCACAGCGTC-1	pcFCL	0	patient_198
patient_198_GACTGCGGTAAGTTCC-1	pcFCL	18.338	patient_198
patient_198_GACTGCGGTATAGGTA-1	pcFCL	2.542	patient_198
patient_198_GAGCAGAAGTACGCCC-1	pcFCL	2.305	patient_198
patient_198_GAGGTGACACTTAACG-1	pcFCL	18.052	patient_198
patient_198_GAGGTGACAGCTTAAC-1	pcFCL	0	patient_198
patient_198_GAGTCCGAGTTCGATC-1	pcFCL	0.531	patient_198
patient_198_GAGTCCGGTACATCCA-1	pcFCL	18.052	patient_198
patient_198_GAGTCCGTCTCCCTGA-1	pcFCL	5.764	patient_198
patient_198_GATCGATTCTTATCTG-1	pcFCL	18.052	patient_198
patient_198_GATCGCGAGTGTCCAT-1	pcFCL	3.116	patient_198
patient_198_GATCGTAAGAAGGACA-1	pcFCL	18.052	patient_198
patient_198_GATCGTACATGACGGA-1	pcFCL	4.274	patient_198
patient_198_GATCGTATCGTTACAG-1	pcFCL	18.052	patient_198
patient_198_GATCTAGAGCATCATC-1	pcFCL	18.052	patient_198
patient_198_GATGAAAGTCAAAGAT-1	pcFCL	19.198	patient_198
patient_198_GATGAAATCTTCTGGC-1	pcFCL	0	patient_198
patient_198_GATGAGGAGCACAGGT-1	pcFCL	0	patient_198
patient_198_GATGAGGCAATCGAAA-1	pcFCL	0	patient_198
patient_198_GATGCTACACAGGCCT-1	pcFCL	8.832	patient_198
patient_198_GATGCTAGTCTTGTCC-1	pcFCL	3.704	patient_198
patient_198_GATTCAGAGGATGGAA-1	pcFCL	5.099	patient_198
patient_198_GATTCAGAGGCAGGTT-1	pcFCL	3.704	patient_198
patient_198_GATTCAGCAGACTCGC-1	pcFCL	3.989	patient_198
patient_198_GATTCAGGTCTAGCCG-1	pcFCL	0.284	patient_198
patient_198_GCAAACTAGTACGACG-1	pcFCL	0	patient_198
patient_198_GCAAACTCACGAAGCA-1	pcFCL	0.847	patient_198
patient_198_GCAAACTGTAAGGGAA-1	pcFCL	3.652	patient_198
patient_198_GCAAACTTCAGGCCCA-1	pcFCL	6.59	patient_198
patient_198_GCAATCAGTTCAGTAC-1	pcFCL	5.398	patient_198
patient_198_GCAATCAGTTCGAATC-1	pcFCL	0	patient_198
patient_198_GCACATAAGTAGCCGA-1	pcFCL	18.052	patient_198
patient_198_GCACATACAAACGCGA-1	pcFCL	9.687	patient_198
patient_198_GCACATACACCGCTAG-1	pcFCL	0	patient_198
patient_198_GCACATAGTCAGATAA-1	pcFCL	6.534	patient_198
patient_198_GCACATATCTACGAGT-1	pcFCL	4.249	patient_198
patient_198_GCACATATCTTTCCTC-1	pcFCL	3.966	patient_198
patient_198_GCACTCTAGGCGATAC-1	pcFCL	5.429	patient_198
patient_198_GCACTCTCACACCGAC-1	pcFCL	18.338	patient_198
patient_198_GCACTCTCACAGGCCT-1	pcFCL	1.989	patient_198
patient_198_GCAGCCAAGTTTGCGT-1	pcFCL	0	patient_198
patient_198_GCAGCCATCATGTCTT-1	pcFCL	1.7	patient_198
patient_198_GCAGTTATCCGAACGC-1	pcFCL	5.413	patient_198
patient_198_GCATACAAGATACACA-1	pcFCL	7.649	patient_198
patient_198_GCATACAAGTGGACGT-1	pcFCL	19.484	patient_198
patient_198_GCATGATAGATATGCA-1	pcFCL	18.052	patient_198
patient_198_GCATGATAGTGCTGCC-1	pcFCL	18.052	patient_198
patient_198_GCATGATTCATGTAGC-1	pcFCL	4.533	patient_198
patient_198_GCATGCGCAGATGGCA-1	pcFCL	6.034	patient_198
patient_198_GCATGTAAGAATAGGG-1	pcFCL	0	patient_198
patient_198_GCATGTAAGTATTGGA-1	pcFCL	0.852	patient_198
patient_198_GCATGTACAAGAAGAG-1	pcFCL	4.816	patient_198
patient_198_GCATGTATCATGTAGC-1	pcFCL	18.338	patient_198
patient_198_GCCAAATAGATCTGCT-1	pcFCL	18.052	patient_198
patient_198_GCCAAATAGTTTGCGT-1	pcFCL	0.284	patient_198
patient_198_GCCAAATTCCCTAACC-1	pcFCL	5.966	patient_198
patient_198_GCCTCTAAGGCCATAG-1	pcFCL	1.705	patient_198
patient_198_GCCTCTAAGTTTAGGA-1	pcFCL	2.609	patient_198
patient_198_GCCTCTACAGACAAAT-1	pcFCL	0.567	patient_198
patient_198_GCCTCTAGTGGCGAAT-1	pcFCL	4.058	patient_198
patient_198_GCCTCTATCATGCTCC-1	pcFCL	0.57	patient_198
patient_198_GCGAGAAAGGATGTAT-1	pcFCL	6.304	patient_198
patient_198_GCGAGAAGTAAACGCG-1	pcFCL	18.052	patient_198
patient_198_GCGAGAAGTCTCCACT-1	pcFCL	0	patient_198
patient_198_GCGAGAATCACTTACT-1	pcFCL	0	patient_198
patient_198_GCGCAACGTGTGGTTT-1	pcFCL	18.052	patient_198
patient_198_GCGCAACTCAATCTCT-1	pcFCL	4.83	patient_198
patient_198_GCGCAACTCGTCACGG-1	pcFCL	0.796	patient_198
patient_198_GCGCCAATCACGACTA-1	pcFCL	18.052	patient_198
patient_198_GCGCGATAGGCGTACA-1	pcFCL	18.052	patient_198
patient_198_GCGCGATGTTTCGCTC-1	pcFCL	9.429	patient_198
patient_198_GCGCGATTCTACTTAC-1	pcFCL	18.052	patient_198
patient_198_GCGGGTTCAACTGCGC-1	pcFCL	18.052	patient_198
patient_198_GCTCCTAAGGAGCGTT-1	pcFCL	7.67	patient_198
patient_198_GCTCCTAAGTAGCCGA-1	pcFCL	18.625	patient_198
patient_198_GCTCCTAGTATAGGTA-1	pcFCL	0	patient_198
patient_198_GCTCCTAGTGAGGGAG-1	pcFCL	2.755	patient_198
patient_198_GCTCTGTCAACGCACC-1	pcFCL	2	patient_198
patient_198_GCTCTGTTCGGCTTGG-1	pcFCL	6.497	patient_198
patient_198_GCTCTGTTCGTACCGG-1	pcFCL	18.052	patient_198
patient_198_GCTCTGTTCGTGGACC-1	pcFCL	2.279	patient_198
patient_198_GCTGCGAAGCACCGTC-1	pcFCL	2.833	patient_198
patient_198_GCTGCGAGTCGGCTCA-1	pcFCL	9.141	patient_198
patient_198_GCTGCGATCTCAAGTG-1	pcFCL	5.983	patient_198
patient_198_GCTGCTTCAGCTGCAC-1	pcFCL	18.052	patient_198
patient_198_GCTGCTTGTAGCTAAA-1	pcFCL	1.136	patient_198
patient_198_GCTGCTTGTCAAAGCG-1	pcFCL	4.558	patient_198
patient_198_GCTGGGTCAGAGCCAA-1	pcFCL	4.249	patient_198
patient_198_GCTTCCATCAAACAAG-1	pcFCL	6.516	patient_198
patient_198_GCTTGAATCCATGCTC-1	pcFCL	3.989	patient_198
patient_198_GGAAAGCCAAACCTAC-1	pcFCL	0.575	patient_198
patient_198_GGAAAGCCACCAGATT-1	pcFCL	1.709	patient_198
patient_198_GGAACTTAGAAACCTA-1	pcFCL	17.192	patient_198
patient_198_GGAACTTCAATCACAC-1	pcFCL	4	patient_198
patient_198_GGAACTTCAATCGAAA-1	pcFCL	0	patient_198
patient_198_GGAACTTGTTGCGCAC-1	pcFCL	18.052	patient_198
patient_198_GGAACTTTCCGTACAA-1	pcFCL	4.19	patient_198
patient_198_GGAACTTTCCTAGGGC-1	pcFCL	7.932	patient_198
patient_198_GGAACTTTCGTGGACC-1	pcFCL	18.052	patient_198
patient_198_GGAATAAAGCGTGTCC-1	pcFCL	18.911	patient_198
patient_198_GGAATAACAGATGGGT-1	pcFCL	0.283	patient_198
patient_198_GGAATAATCTCCTATA-1	pcFCL	1.955	patient_198
patient_198_GGACAAGAGGCATTGG-1	pcFCL	6.516	patient_198
patient_198_GGACAAGTCCGCAGTG-1	pcFCL	18.052	patient_198
patient_198_GGACAGACAGCTCGCA-1	pcFCL	5.099	patient_198
patient_198_GGACAGAGTATATCCG-1	pcFCL	10.826	patient_198
patient_198_GGACATTCAGCGAACA-1	pcFCL	3.116	patient_198
patient_198_GGACGTCTCTAACCGA-1	pcFCL	18.338	patient_198
patient_198_GGAGCAAAGCTAGTCT-1	pcFCL	0	patient_198
patient_198_GGAGCAAGTACACCGC-1	pcFCL	2.279	patient_198
patient_198_GGAGCAAGTCGATTGT-1	pcFCL	6.425	patient_198
patient_198_GGAGCAAGTCTGCCAG-1	pcFCL	18.052	patient_198
patient_198_GGATGTTAGTATCTCG-1	pcFCL	1.714	patient_198
patient_198_GGATGTTGTCGATTGT-1	pcFCL	6.516	patient_198
patient_198_GGATGTTTCTGATTCT-1	pcFCL	17.479	patient_198
patient_198_GGCAATTCATCGGGTC-1	pcFCL	5.66	patient_198
patient_198_GGCAATTGTTCGTCTC-1	pcFCL	18.052	patient_198
patient_198_GGCCGATAGGTGTGGT-1	pcFCL	3.116	patient_198
patient_198_GGCCGATGTCGAGATG-1	pcFCL	0.283	patient_198
patient_198_GGCGACTAGTACGATA-1	pcFCL	6.027	patient_198
patient_198_GGCGACTCAATCTACG-1	pcFCL	0.852	patient_198
patient_198_GGCGACTCAGTGACAG-1	pcFCL	9.117	patient_198
patient_198_GGCGACTGTATGAAAC-1	pcFCL	5.899	patient_198
patient_198_GGCGTGTCATTCTTAC-1	pcFCL	3.725	patient_198
patient_198_GGCGTGTGTAAGCACG-1	pcFCL	18.052	patient_198
patient_198_GGCGTGTGTCTTGCGG-1	pcFCL	0.568	patient_198
patient_198_GGCGTGTTCTCATTCA-1	pcFCL	1.872	patient_198
patient_198_GGCTCGACAGGTCTCG-1	pcFCL	7.459	patient_198
patient_198_GGCTCGAGTCGCGGTT-1	pcFCL	4.261	patient_198
patient_198_GGCTGGTAGCCGATTT-1	pcFCL	10.482	patient_198
patient_198_GGCTGGTAGCGGATCA-1	pcFCL	0	patient_198
patient_198_GGCTGGTTCAGTTGAC-1	pcFCL	5.949	patient_198
patient_198_GGGAATGAGCTATGCT-1	pcFCL	5.352	patient_198
patient_198_GGGAATGCACTGTCGG-1	pcFCL	18.052	patient_198
patient_198_GGGAATGCATACTACG-1	pcFCL	1.42	patient_198
patient_198_GGGAATGGTACAGTGG-1	pcFCL	4.507	patient_198
patient_198_GGGAATGGTATGCTTG-1	pcFCL	18.052	patient_198
patient_198_GGGACCTAGTAGGTGC-1	pcFCL	18.052	patient_198
patient_198_GGGACCTGTATAGGGC-1	pcFCL	6.534	patient_198
patient_198_GGGAGATAGATGGCGT-1	pcFCL	5.444	patient_198
patient_198_GGGAGATGTTCCACAA-1	pcFCL	4.533	patient_198
patient_198_GGGATGAAGGGTATCG-1	pcFCL	1.42	patient_198
patient_198_GGGATGAAGTCAAGGC-1	pcFCL	18.052	patient_198
patient_198_GGGCACTGTGTCCTCT-1	pcFCL	0	patient_198
patient_198_GGGCACTTCATAAAGG-1	pcFCL	5.747	patient_198
patient_198_GGGCATCCATGACATC-1	pcFCL	0.85	patient_198
patient_198_GGGCATCTCTATCGCC-1	pcFCL	12.286	patient_198
patient_198_GGGTCTGAGATGTGTA-1	pcFCL	3.736	patient_198
patient_198_GGGTCTGGTATGAATG-1	pcFCL	18.052	patient_198
patient_198_GGGTCTGTCTTAGCCC-1	pcFCL	18.052	patient_198
patient_198_GGGTTGCGTAGCTAAA-1	pcFCL	0	patient_198
patient_198_GGGTTGCGTGCAGTAG-1	pcFCL	18.052	patient_198
patient_198_GGTATTGAGAGGACGG-1	pcFCL	18.052	patient_198
patient_198_GGTATTGAGCTGCAAG-1	pcFCL	5.128	patient_198
patient_198_GGTATTGCATCCGGGT-1	pcFCL	7.977	patient_198
patient_198_GGTGAAGAGGTGCAAC-1	pcFCL	18.052	patient_198
patient_198_GGTGAAGTCTCGCTTG-1	pcFCL	4	patient_198
patient_198_GGTGCGTAGCTATGCT-1	pcFCL	3.725	patient_198
patient_198_GGTGCGTCAGTGGAGT-1	pcFCL	7.932	patient_198
patient_198_GGTGTTACAGCTCGAC-1	pcFCL	18.052	patient_198
patient_198_GGTGTTAGTACTCTCC-1	pcFCL	7.102	patient_198
patient_198_GGTGTTATCTCGGACG-1	pcFCL	4.286	patient_198
patient_198_GTAACGTTCTTGTTTG-1	pcFCL	17.479	patient_198
patient_198_GTAACTGAGTCTCCTC-1	pcFCL	9.091	patient_198
patient_198_GTAACTGGTGCGCTTG-1	pcFCL	0	patient_198
patient_198_GTAACTGTCGGAAATA-1	pcFCL	0	patient_198
patient_198_GTACGTAAGACAAGCC-1	pcFCL	6.516	patient_198
patient_198_GTACGTAAGCCACTAT-1	pcFCL	2.564	patient_198
patient_198_GTACGTAAGTACTTGC-1	pcFCL	18.052	patient_198
patient_198_GTACTCCAGATACACA-1	pcFCL	18.052	patient_198
patient_198_GTACTTTCAACAACCT-1	pcFCL	3.183	patient_198
patient_198_GTACTTTCAGTTAACC-1	pcFCL	0	patient_198
patient_198_GTACTTTCATTCACTT-1	pcFCL	4.558	patient_198
patient_198_GTACTTTGTGTCTGAT-1	pcFCL	0	patient_198
patient_198_GTACTTTTCAAACCGT-1	pcFCL	1.133	patient_198
patient_198_GTACTTTTCAGCTCTC-1	pcFCL	0.284	patient_198
patient_198_GTACTTTTCCTGTAGA-1	pcFCL	5.585	patient_198
patient_198_GTAGGCCAGCATCATC-1	pcFCL	18.052	patient_198
patient_198_GTAGGCCAGGTGTTAA-1	pcFCL	18.052	patient_198
patient_198_GTAGGCCTCGTGGGAA-1	pcFCL	1.42	patient_198
patient_198_GTAGTCAAGTAGATGT-1	pcFCL	12.465	patient_198
patient_198_GTAGTCAGTACTTCTT-1	pcFCL	3.125	patient_198
patient_198_GTAGTCAGTTTGTTGG-1	pcFCL	18.052	patient_198
patient_198_GTATCTTAGCGTTGCC-1	pcFCL	18.052	patient_198
patient_198_GTATCTTGTGTGACCC-1	pcFCL	18.052	patient_198
patient_198_GTATCTTGTTGGGACA-1	pcFCL	18.052	patient_198
patient_198_GTATCTTTCTTGTATC-1	pcFCL	0	patient_198
patient_198_GTATTCTGTCCCTTGT-1	pcFCL	18.052	patient_198
patient_198_GTATTCTTCCTGTAGA-1	pcFCL	7.817	patient_198
patient_198_GTATTCTTCTTACCGC-1	pcFCL	3.704	patient_198
patient_198_GTATTCTTCTTCGAGA-1	pcFCL	3.409	patient_198
patient_198_GTCAAGTGTCTCGTTC-1	pcFCL	0	patient_198
patient_198_GTCAAGTTCATGTAGC-1	pcFCL	0	patient_198
patient_198_GTCACAACAAAGCGGT-1	pcFCL	2.426	patient_198
patient_198_GTCACAACAATGAATG-1	pcFCL	5.698	patient_198
patient_198_GTCACAACAGCCAATT-1	pcFCL	0.573	patient_198
patient_198_GTCACAAGTTTAGCTG-1	pcFCL	4.545	patient_198
patient_198_GTCACGGCACCGAATT-1	pcFCL	2.579	patient_198
patient_198_GTCACGGCATGGTCAT-1	pcFCL	5.966	patient_198
patient_198_GTCACGGGTCCGAAGA-1	pcFCL	3.693	patient_198
patient_198_GTCCTCAAGACTACAA-1	pcFCL	0.284	patient_198
patient_198_GTCCTCACAGCATGAG-1	pcFCL	9.915	patient_198
patient_198_GTCCTCACATGACATC-1	pcFCL	18.052	patient_198
patient_198_GTCCTCAGTCAAAGCG-1	pcFCL	2.266	patient_198
patient_198_GTCCTCAGTCGACTAT-1	pcFCL	9.972	patient_198
patient_198_GTCGGGTAGAGTGAGA-1	pcFCL	18.052	patient_198
patient_198_GTCGGGTTCAAACCGT-1	pcFCL	4.558	patient_198
patient_198_GTCGGGTTCACTTATC-1	pcFCL	19.198	patient_198
patient_198_GTCGTAAGTAGAGCTG-1	pcFCL	0	patient_198
patient_198_GTCTCGTGTTGGTTTG-1	pcFCL	18.052	patient_198
patient_198_GTCTCGTTCCTAGTGA-1	pcFCL	18.052	patient_198
patient_198_GTCTCGTTCCTCAATT-1	pcFCL	3.683	patient_198
patient_198_GTCTCGTTCTCAAACG-1	pcFCL	18.052	patient_198
patient_198_GTCTTCGGTCTTGATG-1	pcFCL	0	patient_198
patient_198_GTGAAGGCATATACCG-1	pcFCL	1.13	patient_198
patient_198_GTGAAGGGTAAAGGAG-1	pcFCL	10.864	patient_198
patient_198_GTGAAGGGTATCGCAT-1	pcFCL	0.57	patient_198
patient_198_GTGAAGGGTATCTGCA-1	pcFCL	18.052	patient_198
patient_198_GTGAAGGGTGGTCCGT-1	pcFCL	7.123	patient_198
patient_198_GTGAAGGTCGTCCGTT-1	pcFCL	18.052	patient_198
patient_198_GTGCATAAGAGCCTAG-1	pcFCL	6.534	patient_198
patient_198_GTGCATAGTCCTCCAT-1	pcFCL	5.382	patient_198
patient_198_GTGCATAGTGCCTGTG-1	pcFCL	2.841	patient_198
patient_198_GTGCGGTGTTTGTTGG-1	pcFCL	18.052	patient_198
patient_198_GTGCTTCAGATAGTCA-1	pcFCL	18.052	patient_198
patient_198_GTGCTTCAGATGTAAC-1	pcFCL	6.145	patient_198
patient_198_GTGGGTCAGAGTGACC-1	pcFCL	0	patient_198
patient_198_GTGGGTCGTTTGGCGC-1	pcFCL	6.757	patient_198
patient_198_GTGGGTCTCAGCTCTC-1	pcFCL	4.261	patient_198
patient_198_GTGTGCGAGTGCGATG-1	pcFCL	0.284	patient_198
patient_198_GTGTGCGGTTATGCGT-1	pcFCL	4.571	patient_198
patient_198_GTGTTAGAGCGTTTAC-1	pcFCL	7.584	patient_198
patient_198_GTGTTAGCAGCCTTTC-1	pcFCL	5.382	patient_198
patient_198_GTGTTAGCAGTCACTA-1	pcFCL	3.714	patient_198
patient_198_GTTAAGCTCCAGAAGG-1	pcFCL	0	patient_198
patient_198_GTTAAGCTCGTCTGAA-1	pcFCL	3.183	patient_198
patient_198_GTTACAGCAGGGTTAG-1	pcFCL	5.698	patient_198
patient_198_GTTACAGGTAAGGGAA-1	pcFCL	18.052	patient_198
patient_198_GTTCATTGTCATGCCG-1	pcFCL	1.994	patient_198
patient_198_GTTCATTGTGTGACCC-1	pcFCL	4.011	patient_198
patient_198_GTTCATTTCGTCTGAA-1	pcFCL	18.052	patient_198
patient_198_GTTCGGGTCATCGGAT-1	pcFCL	4.482	patient_198
patient_198_GTTCTCGTCATGGTCA-1	pcFCL	18.052	patient_198
patient_198_GTTCTCGTCTGTTTGT-1	pcFCL	6.497	patient_198
patient_198_TAAACCGAGAGCTATA-1	pcFCL	18.052	patient_198
patient_198_TAAACCGGTCCAGTGC-1	pcFCL	18.052	patient_198
patient_198_TAAACCGTCTTCGGTC-1	pcFCL	8.646	patient_198
patient_198_TAAGAGAAGGGCACTA-1	pcFCL	3.409	patient_198
patient_198_TAAGAGACATTGTGCA-1	pcFCL	5.949	patient_198
patient_198_TAAGCGTAGAGAGCTC-1	pcFCL	9.972	patient_198
patient_198_TAAGCGTCATCGACGC-1	pcFCL	0.284	patient_198
patient_198_TAAGCGTTCAACGGGA-1	pcFCL	5.172	patient_198
patient_198_TAAGTGCCAGTCAGCC-1	pcFCL	0	patient_198
patient_198_TAAGTGCTCAAGGTAA-1	pcFCL	0	patient_198
patient_198_TACACGAAGAAACGAG-1	pcFCL	0	patient_198
patient_198_TACACGAAGACAGACC-1	pcFCL	0	patient_198
patient_198_TACACGAGTACCGTAT-1	pcFCL	8	patient_198
patient_198_TACACGATCTGTGCAA-1	pcFCL	0.573	patient_198
patient_198_TACAGTGAGAGCTGGT-1	pcFCL	18.338	patient_198
patient_198_TACAGTGAGTGCAAGC-1	pcFCL	17.765	patient_198
patient_198_TACAGTGCACCTGGTG-1	pcFCL	0	patient_198
patient_198_TACAGTGTCCGCAGTG-1	pcFCL	18.338	patient_198
patient_198_TACAGTGTCCGTACAA-1	pcFCL	18.052	patient_198
patient_198_TACCTATCAGCTGCTG-1	pcFCL	18.052	patient_198
patient_198_TACCTTACAGTGAGTG-1	pcFCL	18.052	patient_198
patient_198_TACCTTAGTAAGTGTA-1	pcFCL	0	patient_198
patient_198_TACGGATAGCAACGGT-1	pcFCL	1.136	patient_198
patient_198_TACGGATCATGCAACT-1	pcFCL	0	patient_198
patient_198_TACGGATGTTACGACT-1	pcFCL	6.034	patient_198
patient_198_TACGGATTCTAACTTC-1	pcFCL	4.638	patient_198
patient_198_TACGGGCGTGTGGTTT-1	pcFCL	5.413	patient_198
patient_198_TACGGTAAGGACAGAA-1	pcFCL	6.052	patient_198
patient_198_TACTCATAGTCTCAAC-1	pcFCL	0.571	patient_198
patient_198_TACTCATCAAGGCTCC-1	pcFCL	2.273	patient_198
patient_198_TACTCATTCGCCCTTA-1	pcFCL	2.55	patient_198
patient_198_TACTCGCAGAACTCGG-1	pcFCL	1.42	patient_198
patient_198_TACTCGCTCGGCTACG-1	pcFCL	0	patient_198
patient_198_TACTTACAGAGCCTAG-1	pcFCL	0	patient_198
patient_198_TACTTACCAACTGGCC-1	pcFCL	0	patient_198
patient_198_TACTTACGTAAGTGGC-1	pcFCL	0	patient_198
patient_198_TAGACCAAGTTGAGTA-1	pcFCL	5.444	patient_198
patient_198_TAGACCACACGTAAGG-1	pcFCL	8.023	patient_198
patient_198_TAGACCAGTAGCGTCC-1	pcFCL	18.052	patient_198
patient_198_TAGAGCTCATAGAAAC-1	pcFCL	3.736	patient_198
patient_198_TAGAGCTTCAAAGACA-1	pcFCL	18.052	patient_198
patient_198_TAGCCGGGTGATGATA-1	pcFCL	5.114	patient_198
patient_198_TAGTGGTCAGCTCGCA-1	pcFCL	6.304	patient_198
patient_198_TAGTGGTTCGCAGGCT-1	pcFCL	4.249	patient_198
patient_198_TAGTTGGCACGAAGCA-1	pcFCL	3.736	patient_198
patient_198_TAGTTGGCATTGAGCT-1	pcFCL	18.052	patient_198
patient_198_TAGTTGGTCGGCTTGG-1	pcFCL	10.782	patient_198
patient_198_TATCAGGAGATGTCGG-1	pcFCL	12.536	patient_198
patient_198_TATCAGGCAAGTCATC-1	pcFCL	18.052	patient_198
patient_198_TATCAGGGTTGAGTTC-1	pcFCL	0	patient_198
patient_198_TATCTCATCACTCCTG-1	pcFCL	4.261	patient_198
patient_198_TATCTCATCCCACTTG-1	pcFCL	5.382	patient_198
patient_198_TATCTCATCTGGCGTG-1	pcFCL	6.25	patient_198
patient_198_TATGCCCAGCGTTTAC-1	pcFCL	5.398	patient_198
patient_198_TATTACCAGTTGTCGT-1	pcFCL	8.262	patient_198
patient_198_TATTACCCAAAGGCGT-1	pcFCL	6.516	patient_198
patient_198_TATTACCCAATGGTCT-1	pcFCL	0.811	patient_198
patient_198_TATTACCTCCTTTACA-1	pcFCL	6.232	patient_198
patient_198_TCAACGAAGAATGTTG-1	pcFCL	4.533	patient_198
patient_198_TCAACGAAGTGTACCT-1	pcFCL	18.052	patient_198
patient_198_TCAACGACAGCCAGAA-1	pcFCL	5.866	patient_198
patient_198_TCAATCTAGCCAGTAG-1	pcFCL	0	patient_198
patient_198_TCACAAGAGAAGGGTA-1	pcFCL	18.338	patient_198
patient_198_TCACAAGCACATGTGT-1	pcFCL	18.052	patient_198
patient_198_TCACAAGTCCACTCCA-1	pcFCL	4.83	patient_198
patient_198_TCACAAGTCTGTTTGT-1	pcFCL	10.765	patient_198
patient_198_TCACGAAAGTGGACGT-1	pcFCL	5.949	patient_198
patient_198_TCACGAAGTCCGTCAG-1	pcFCL	2.26	patient_198
patient_198_TCAGATGCAACGATCT-1	pcFCL	1.136	patient_198
patient_198_TCAGCAAAGGCCATAG-1	pcFCL	18.052	patient_198
patient_198_TCAGCAAGTGGAAAGA-1	pcFCL	7.184	patient_198
patient_198_TCAGCTCAGCGATAGC-1	pcFCL	18.052	patient_198
patient_198_TCAGCTCCAGCCAGAA-1	pcFCL	18.052	patient_198
patient_198_TCAGCTCGTCCGAGTC-1	pcFCL	9.358	patient_198
patient_198_TCAGCTCGTCGCGGTT-1	pcFCL	19.198	patient_198
patient_198_TCAGCTCTCTGGCGAC-1	pcFCL	2.557	patient_198
patient_198_TCAGCTCTCTGTCTAT-1	pcFCL	0.28	patient_198
patient_198_TCAGGATCAAACAACA-1	pcFCL	0	patient_198
patient_198_TCAGGATGTCGCCATG-1	pcFCL	5.915	patient_198
patient_198_TCAGGATTCCAGATCA-1	pcFCL	0.267	patient_198
patient_198_TCAGGTACATATGAGA-1	pcFCL	5.682	patient_198
patient_198_TCATTACGTAAGGGAA-1	pcFCL	3.399	patient_198
patient_198_TCATTACGTCCCTTGT-1	pcFCL	4.558	patient_198
patient_198_TCATTTGAGCTAGGCA-1	pcFCL	0	patient_198
patient_198_TCATTTGGTCGCGTGT-1	pcFCL	20.344	patient_198
patient_198_TCATTTGGTCTTCAAG-1	pcFCL	18.052	patient_198
patient_198_TCCACACTCCTGTACC-1	pcFCL	10.482	patient_198
patient_198_TCCCGATTCAGTACGT-1	pcFCL	0	patient_198
patient_198_TCCCGATTCCTGCAGG-1	pcFCL	2.579	patient_198
patient_198_TCGAGGCGTACAGACG-1	pcFCL	5.307	patient_198
patient_198_TCGAGGCGTCACCTAA-1	pcFCL	18.052	patient_198
patient_198_TCGCGAGCATTGTGCA-1	pcFCL	0.284	patient_198
patient_198_TCGCGAGGTGGTTTCA-1	pcFCL	2	patient_198
patient_198_TCGCGAGGTTCCATGA-1	pcFCL	18.052	patient_198
patient_198_TCGCGTTCACATTCGA-1	pcFCL	3.448	patient_198
patient_198_TCGCGTTGTACACCGC-1	pcFCL	7.977	patient_198
patient_198_TCGGGACTCCGAGCCA-1	pcFCL	3.504	patient_198
patient_198_TCGGTAAAGCGAAGGG-1	pcFCL	0	patient_198
patient_198_TCGGTAATCTTCTGGC-1	pcFCL	5.099	patient_198
patient_198_TCGTACCGTAACGACG-1	pcFCL	4.023	patient_198
patient_198_TCGTACCTCGCATGGC-1	pcFCL	0.281	patient_198
patient_198_TCGTACCTCGGTGTTA-1	pcFCL	0	patient_198
patient_198_TCGTACCTCTAACCGA-1	pcFCL	4.274	patient_198
patient_198_TCGTACCTCTGGCGTG-1	pcFCL	0.285	patient_198
patient_198_TCGTAGATCATGCTCC-1	pcFCL	0.285	patient_198
patient_198_TCGTAGATCTGGCGAC-1	pcFCL	5.899	patient_198
patient_198_TCTATTGGTCCTAGCG-1	pcFCL	18.052	patient_198
patient_198_TCTATTGGTCTAGTCA-1	pcFCL	0	patient_198
patient_198_TCTATTGGTTCGCTAA-1	pcFCL	3.683	patient_198
patient_198_TCTCATAAGAGTACAT-1	pcFCL	3.683	patient_198
patient_198_TCTCTAAAGGTGATTA-1	pcFCL	18.052	patient_198
patient_198_TCTGAGATCTGCCAGG-1	pcFCL	4.286	patient_198
patient_198_TCTGAGATCTTCATGT-1	pcFCL	1.923	patient_198
patient_198_TCTGGAAAGTAGGCCA-1	pcFCL	18.052	patient_198
patient_198_TCTGGAACATAGTAAG-1	pcFCL	0.282	patient_198
patient_198_TCTGGAAGTAGAAAGG-1	pcFCL	2.849	patient_198
patient_198_TCTGGAAGTGTCCTCT-1	pcFCL	1.983	patient_198
patient_198_TCTGGAATCTATCCTA-1	pcFCL	18.052	patient_198
patient_198_TGAAAGAAGCTGGAAC-1	pcFCL	7.471	patient_198
patient_198_TGAAAGAGTTGGTAAA-1	pcFCL	3.704	patient_198
patient_198_TGAAAGATCATCTGTT-1	pcFCL	7.736	patient_198
patient_198_TGACAACAGCATGGCA-1	pcFCL	7.932	patient_198
patient_198_TGACTAGCACGGTGTC-1	pcFCL	7.123	patient_198
patient_198_TGACTAGGTATGAAAC-1	pcFCL	6.818	patient_198
patient_198_TGACTAGGTCTGCAAT-1	pcFCL	3.989	patient_198
patient_198_TGACTTTAGACATAAC-1	pcFCL	4.261	patient_198
patient_198_TGACTTTAGAGTAATC-1	pcFCL	4.802	patient_198
patient_198_TGACTTTCAATGACCT-1	pcFCL	0	patient_198
patient_198_TGACTTTCATAAAGGT-1	pcFCL	0	patient_198
patient_198_TGACTTTTCCTGCAGG-1	pcFCL	17.479	patient_198
patient_198_TGAGAGGTCCGTTGCT-1	pcFCL	3.693	patient_198
patient_198_TGAGCATAGTGTCTCA-1	pcFCL	0	patient_198
patient_198_TGAGGGAAGATCCGAG-1	pcFCL	3.419	patient_198
patient_198_TGAGGGAGTATTCTCT-1	pcFCL	2.849	patient_198
patient_198_TGATTTCCATGCCACG-1	pcFCL	5.983	patient_198
patient_198_TGCACCTCAGACAAGC-1	pcFCL	3.725	patient_198
patient_198_TGCACCTCAGATTGCT-1	pcFCL	3.429	patient_198
patient_198_TGCACCTGTCTGATTG-1	pcFCL	10.765	patient_198
patient_198_TGCCAAAAGTCGATAA-1	pcFCL	15.278	patient_198
patient_198_TGCCAAAGTTGAACTC-1	pcFCL	2.286	patient_198
patient_198_TGCCCATAGCACCGTC-1	pcFCL	0.85	patient_198
patient_198_TGCCCATCATCGGACC-1	pcFCL	0	patient_198
patient_198_TGCCCATCATCTCCCA-1	pcFCL	18.052	patient_198
patient_198_TGCCCTAAGCCTTGAT-1	pcFCL	0	patient_198
patient_198_TGCGCAGAGCGAGAAA-1	pcFCL	6.145	patient_198
patient_198_TGCGCAGAGGGTATCG-1	pcFCL	0.282	patient_198
patient_198_TGCGGGTAGGTAGCCA-1	pcFCL	5.172	patient_198
[truncated: 59,573 more rows]
